# Supplementary material for: Capturing an Early Gene Induction Event during Wood Decay by the Brown Rot Fungus Rhodonia placenta
Source: Appl Environ Microbiol. 2022 Mar 29;88(8):e00188-22. doi: 10.1128/aem.00188-22 (PMC9040566; doi:10.1128/aem.00188-22)
Supplement: Supplemental file 1 — Data Set S1. Download aem.00188-22-s0001.xlsx, XLSX file, 2.1 MB [file aem.00188-22-s0001.xlsx]

## Sheet: DEGs (>4FC, Padj<0.05)
Dataset S1: Gene expression profiles for Rhodonia placenta during decay of aspen wood wafers.
Sequence Information					DESeq2 Outputs						CPM Averages
Protein ID	Seq. Name	Seq. Description	Group	Incipient or Delayed	baseMean	log2FoldChange	lfcSE	stat	pvalue	padj	0-100 μm	4900-5000 μm	15000-15100 μm
91093	fgenesh3_pg.8__95	protein	Unknown	Delayed	55.6267	-11.6311	1.5429	-7.53848	4.75497e-14	7.37258e-10	1.39502	7.86309	15.6615
54259	e_gw1.348.2.1	hypothetical protein GLOTRDRAFT_95982	Unknown	Delayed	2088.21	-8.10239	1.12075	-7.22942	4.85058e-13	3.76041e-09	5.50591	229.698	273.85
106436	fgenesh3_pg.104__39	cytochrome p450	Cytochrome P450s	Delayed	110.514	-7.26465	1.07872	-6.73449	1.64506e-11	8.50222e-08	1.75562	11.9086	7.28342
48204	e_gw1.22.257.1	predicted protein	Unknown	Delayed	4875.99	-6.90867	1.03489	-6.67576	2.45953e-11	9.33895e-08	3.39643	486.744	606.424
114469	estExt_Genewise1Plus.C_440067	protein	Unknown	Delayed	523.141	-4.14886	0.626558	-6.62166	3.55177e-11	9.33895e-08	3.21357	100.511	1471.55
52760	e_gw1.302.4.1	nad -binding protein	Other	Delayed	1267.82	-6.27827	0.948508	-6.6191	3.61391e-11	9.33895e-08	4.1306	112.873	47.0259
128923	estExt_fgenesh3_pg.C_90037	glycoside hydrolase	CAZy	Delayed	343.864	-6.9335	1.0653	-6.50851	7.58986e-11	1.68115e-07	11.3253	52.2353	58.6674
107061	estExt_fgenesh3_pm.C_820005	oxidoreductase family protein	Other	Delayed	309.207	-5.31959	0.824889	-6.44886	1.12696e-10	2.1842e-07	5.20558	47.8823	321.051
52869	e_gw1.65.4.1	glycoside hydrolase family 2 protein	CAZy	Delayed	153.482	-6.19308	0.963354	-6.42866	1.28734e-10	2.2178e-07	2.13543	17.6679	45.1256
50924	e_gw1.175.23.1	glycoside hydrolase family 28 protein	CAZy	Delayed	1900.92	-5.60818	0.876121	-6.40115	1.5421e-10	2.39103e-07	4.74283	203.917	121.677
43912	e_gw1.1.217.1	oxalate decarboxylase	LOX Other	Delayed	2307.35	-7.08899	1.11151	-6.37783	1.79615e-10	2.53175e-07	6.7612	281.348	346.653
106320	fgenesh3_pg.24__29	protein	Unknown	Delayed	796.264	-6.48627	1.02301	-6.3404	2.29164e-10	2.96099e-07	2.77994	69.0451	51.362
105520	fgenesh3_pg.151__21	protein	Unknown	Incipient	384.791	5.95087	0.942286	6.31536	2.69533e-10	3.2147e-07	63.1944	8.29889	0.771819
103752	fgenesh3_pg.101__63	protein	Unknown	Delayed	69.6032	-6.08874	0.972233	-6.26264	3.78523e-10	4.19215e-07	1.02323	9.37487	14.6142
103227	fgenesh3_pg.70__3	glutathione s-transferase	LOX Other	Delayed	1888.88	-5.20171	0.839952	-6.19287	5.90775e-10	6.10665e-07	29.6698	244.638	308.261
128099	estExt_fgenesh3_pg.C_1070011	glycoside hydrolase family 2 protein	CAZy	Delayed	125.423	-6.2182	1.00599	-6.18114	6.36384e-10	6.16696e-07	2.87873	13.8952	66.3937
102478	fgenesh3_pg.452__3	protein	Unknown	Delayed	744.396	-6.1619	0.998445	-6.17149	6.76491e-10	6.16999e-07	4.92096	63.5687	5.98359
52153	e_gw1.15.95.1	acid protease	Proteases	Delayed	127.032	-6.50417	1.069	-6.08436	1.16958e-09	9.87543e-07	1.0489	18.4151	168.136
99813	fgenesh3_pg.91__19	protein	Unknown	Delayed	1122.38	-5.15795	0.848501	-6.07889	1.21015e-09	9.87543e-07	9.53054	157.027	627.528
106809	fgenesh3_pg.88__26	predicted protein	Unknown	Delayed	52.1539	-7.75004	1.28937	-6.01072	1.84705e-09	1.40582e-06	0.434979	6.14224	6.00217
110809	estExt_Genewise1Plus.C_840034	galactan -beta-galactosidase	CAZy	Delayed	13358.7	-5.17168	0.861116	-6.00579	1.90405e-09	1.40582e-06	122.277	1335.38	2289.61
51393	e_gw1.74.17.1	oxalate decarboxylase	LOX Other	Delayed	5352.09	-5.97561	0.998907	-5.98215	2.20211e-09	1.46871e-06	57.7562	574.178	53.5321
108959	estExt_Genewise1Plus.C_780054	carbohydrate esterase family 16 protein	CAZy	Delayed	4054.9	-4.33539	0.725666	-5.97435	2.31008e-09	1.46871e-06	21.4545	524.305	2486.76
43336	e_gw1.8.163.1	nad -binding protein	Other	Delayed	466.063	-5.76611	0.965266	-5.9736	2.32081e-09	1.46871e-06	4.04404	46.0643	49.599
88101	fgenesh3_pm.37__7	mannitol-1-phosphate dehydrogenase	Sugar Metabolism	Delayed	509.699	-6.25305	1.04803	-5.96648	2.42424e-09	1.46871e-06	14.5671	90.6253	119.184
95605	fgenesh3_pg.30__21	protein	Unknown	Delayed	94.297	-5.47599	0.91819	-5.9639	2.46285e-09	1.46871e-06	0.841431	14.1671	14.229
130043	estExt_fgenesh3_pg.C_520051	iron reductase	LOX Fenton	Delayed	312.63	-6.61003	1.11576	-5.92424	3.13736e-09	1.80166e-06	1.28727	32.3838	13.9922
64110	e_gw1.47.12.1	protein	Unknown	Delayed	267.303	-5.43925	0.923056	-5.89265	3.80041e-09	2.10448e-06	2.03938	41.7065	28.6069
95035	fgenesh3_pg.126__16	cyanamide hydratase	Other	Delayed	94.786	-7.83087	1.34035	-5.84241	5.14506e-09	2.75083e-06	3.71097	11.7383	9.92955
101291	fgenesh3_pg.362__8	predicted protein	Unknown	Delayed	2575.96	-6.12851	1.05157	-5.82798	5.61014e-09	2.89951e-06	1.82747	245.628	450.305
44186	e_gw1.20.151.1	dihydrodipicolinate synthetase	Other	Delayed	130.492	-4.68627	0.806844	-5.80815	6.31683e-09	3.07366e-06	1.3622	19.9078	336.618
130030	estExt_fgenesh3_pg.C_520023	iron reductase	LOX Fenton	Delayed	190.805	-6.73893	1.1604	-5.80744	6.34358e-09	3.07366e-06	1.99736	25.342	23.2528
54928	e_gw1.266.9.1	carbohydrate esterase family 8 protein	CAZy	Delayed	263.149	-4.72537	0.817762	-5.77841	7.54098e-09	3.50961e-06	4.75851	39.4371	159.507
49002	e_gw1.237.10.1	fad nad-p-binding domain-containing protein	Other	Delayed	185.346	-6.95456	1.20426	-5.77498	7.69601e-09	3.50961e-06	4.63907	26.3623	36.4188
88597	fgenesh3_pm.56__13	gamma-glutamyltranspeptidase	Proteases	Delayed	100.712	-4.7335	0.823312	-5.74934	8.95915e-09	3.822e-06	1.73811	13.5709	26.0522
128151	estExt_fgenesh3_pg.C_70012	predicted protein	Unknown	Delayed	272.276	-6.04175	1.05094	-5.7489	8.98259e-09	3.822e-06	10.8609	40.484	110.243
58246	e_gw1.44.67.1	acid proteinase	Proteases	Delayed	5842.66	-5.84181	1.01662	-5.74632	9.12055e-09	3.822e-06	75.0066	612.008	1598.74
92869	fgenesh3_pg.224__2	protein yel023c os=saccharomyces cerevisiae (strain atcc 204508 s288c) gn=yel023c pe=4 sv=1	Other	Delayed	69.2925	-6.07736	1.0656	-5.70324	1.17553e-08	4.79648e-06	0.491618	8.70567	11.4841
48082	e_gw1.193.16.1	cytochrome p450	Cytochrome P450s	Delayed	1147.91	-5.16673	0.912467	-5.66237	1.49297e-08	5.9355e-06	4.97692	102.014	22.7385
100850	fgenesh3_pg.27__22	predicted protein	Unknown	Delayed	60.4752	-7.9974	1.42639	-5.60674	2.06168e-08	7.9916e-06	3.26209	5.15497	2.48011
48995	e_gw1.237.17.1	fad nad-p-binding domain-containing protein	Other	Delayed	151.185	-7.17765	1.29201	-5.55539	2.76988e-08	1.04749e-05	14.1038	13.4426	3.89902
99059	fgenesh3_pg.34__65	protein	Unknown	Delayed	47.2873	-7.57368	1.37043	-5.52648	3.26711e-08	1.20611e-05	1.2566	4.97329	4.00384
43190	e_gw1.29.56.1	polygalacturonase	CAZy	Delayed	1363.71	-5.00207	0.907692	-5.51076	3.57294e-08	1.28833e-05	3.16988	154.813	125.651
110751	estExt_Genewise1Plus.C_1630051	cytochrome p450	Cytochrome P450s	Delayed	120.995	-6.4119	1.16525	-5.50261	3.74216e-08	1.31869e-05	0.207736	13.6344	3.31441
45364	e_gw1.80.58.1	ncs1 nucleoside transporter family protein	Transporter	Delayed	48.918	-6.69595	1.21984	-5.48919	4.03773e-08	1.35855e-05	1.01633	6.66681	7.83651
109506	estExt_Genewise1Plus.C_1680010	acid proteinase	Proteases	Delayed	7246.88	-5.65656	1.0308	-5.48754	4.07572e-08	1.35855e-05	58.8171	647.995	973.52
56190	e_gw1.19.137.1	family s53 protease	Proteases	Delayed	699.459	-4.97747	0.907352	-5.48571	4.11813e-08	1.35855e-05	39.3359	91.8496	53.7105
99263	fgenesh3_pg.169__3	protein	Unknown	Delayed	1165.9	-5.08619	0.928024	-5.48067	4.23714e-08	1.36869e-05	11.6128	166.362	721.329
94563	fgenesh3_pg.110__8	protein	Unknown	Delayed	2582.85	-4.66283	0.851702	-5.47472	4.382e-08	1.38659e-05	43.6773	413.552	918.895
121191	estExt_Genewise1.C_650017	glycoside hydrolase family 12 protein	CAZy	Delayed	2580.1	-3.87075	0.707575	-5.47045	4.48897e-08	1.39203e-05	24.9671	323.264	3118.2
127712	estExt_fgenesh3_pg.C_740064	class i glutamine amidotransferase-like protein	Other	Delayed	1629.38	-4.25663	0.779253	-5.46244	4.69624e-08	1.42775e-05	22.1876	170.829	401.092
98662	fgenesh3_pg.230__15	glycoside hydrolase family 27 protein	CAZy	Delayed	1046.72	-4.26401	0.783278	-5.4438	5.21553e-08	1.55513e-05	20.5504	145.632	726.092
104384	fgenesh3_pg.229__7	protein	Unknown	Delayed	117.07	-6.24226	1.15102	-5.42322	5.85348e-08	1.71242e-05	1.33717	19.7612	8.17003
45842	e_gw1.60.45.1	protein	Unknown	Delayed	1712.2	-4.09848	0.763479	-5.36817	7.95415e-08	2.28387e-05	5.9187	167.916	533.959
106220	fgenesh3_pg.73__15	protein	Unknown	Delayed	111.354	-7.9011	1.4766	-5.35086	8.75358e-08	2.46771e-05	2.08764	12.61	11.0404
121831	estExt_Genewise1.C_720133	glycoside hydrolase family 5 protein	CAZy	Delayed	5815.55	-3.95705	0.743305	-5.32359	1.01739e-07	2.8169e-05	98.4417	784.014	4151.47
114421	estExt_Genewise1Plus.C_2140016	dna repair protein	Other	Delayed	50.6154	-6.65619	1.25376	-5.309	1.10228e-07	2.93568e-05	0.521732	6.14199	6.65112
92876	fgenesh3_pg.224__9	protein	Unknown	Delayed	37.5312	-7.21683	1.35996	-5.30665	1.11657e-07	2.93568e-05	0.200441	5.35367	0.707796
52805	e_gw1.65.115.1	glycoside hydrolase family 12 protein	CAZy	Delayed	310.502	-4.27716	0.806013	-5.30657	1.11709e-07	2.93568e-05	6.13429	48.7065	122.704
56431	e_gw1.31.33.1	protein	Unknown	Delayed	272.502	-5.88723	1.11203	-5.29413	1.19582e-07	3.0902e-05	7.26809	42.6687	20.0985
99016	fgenesh3_pg.34__22	protein	Unknown	Delayed	39.6989	-10.1205	1.91709	-5.27908	1.29832e-07	3.26566e-05	2.30322	5.04359	9.68379
57321	e_gw1.183.32.1	glycoside hydrolase family 5 protein	CAZy	Delayed	4036.17	-3.9935	0.756628	-5.27802	1.30584e-07	3.26566e-05	85.0824	541.577	2868.28
55546	e_gw1.55.7.1	protein	Unknown	Delayed	137.753	-5.6069	1.07466	-5.21739	1.81465e-07	4.46606e-05	2.56321	19.0211	3.11866
39937	gw1.224.28.1	glycoside hydrolase family 13 protein	CAZy	Delayed	182.959	-5.81957	1.12104	-5.19124	2.08894e-07	5.06079e-05	3.05534	16.9885	5.20262
61809	e_gw1.45.65.1	glycoside hydrolase family 16 protein	CAZy	Delayed	582.457	-5.05861	0.975611	-5.18507	2.15935e-07	5.09767e-05	5.99858	83.709	174.368
103978	fgenesh3_pg.116__8	protein	Unknown	Delayed	327.488	-5.23289	1.0094	-5.18416	2.16992e-07	5.09767e-05	12.7297	56.3783	202.644
52150	e_gw1.15.22.1	glycoside hydrolase family 13 protein	CAZy	Delayed	1230.57	-5.04119	0.975946	-5.16544	2.39879e-07	5.55122e-05	9.17228	101.378	11.6544
102089	fgenesh3_pg.38__28	protein	Unknown	Delayed	138.964	-5.36667	1.04114	-5.15463	2.54132e-07	5.79458e-05	4.41938	16.4148	45.96
90657	fgenesh3_pm.151__8	glycoside hydrolase family 10 protein	CAZy	Delayed	3229.72	-3.94696	0.767853	-5.14026	2.74362e-07	6.16519e-05	6.91959	339.564	908.756
128412	estExt_fgenesh3_pg.C_340063	protein	Unknown	Delayed	152.412	-5.23969	1.02087	-5.13258	2.85794e-07	6.27248e-05	2.38891	16.7258	18.0231
90902	fgenesh3_pg.29__10	protein	Unknown	Delayed	311.344	-6.08513	1.18581	-5.13164	2.87227e-07	6.27248e-05	10.5621	36.8454	14.8359
104872	fgenesh3_pg.52__73	nad -binding protein	Other	Delayed	3720.49	-4.86723	0.951063	-5.11768	3.09323e-07	6.66118e-05	2.63021	339.174	725.492
100221	fgenesh3_pg.2__119	protein	Unknown	Delayed	46.8593	-6.44167	1.26237	-5.10283	3.34617e-07	7.10718e-05	1.55338	4.40642	3.45771
127594	estExt_fgenesh3_pg.C_1750010	protein	Unknown	Delayed	524.494	-4.4819	0.880312	-5.09127	3.55674e-07	7.44805e-05	10.0295	88.0392	794.129
100964	fgenesh3_pg.40__5	protein	Unknown	Delayed	83.6924	-4.98464	0.979524	-5.08883	3.60273e-07	7.44805e-05	0.967915	9.76612	7.58859
93082	fgenesh3_pg.11__9	protein	Unknown	Delayed	71.9789	-6.29302	1.24228	-5.06572	4.06868e-07	8.30064e-05	1.43101	8.30551	8.19205
94591	fgenesh3_pg.110__36	opt oligopeptide transporter	Transporter	Delayed	145.722	-4.91496	0.970718	-5.06322	4.1223e-07	8.30082e-05	3.66945	16.1704	20.4248
130413	estExt_fgenesh3_pg.C_240072	glycoside hydrolase family 115 protein	CAZy	Delayed	4334.86	-4.09673	0.812257	-5.04363	4.56774e-07	9.07985e-05	26.7188	458.207	1835.04
126170	estExt_fgenesh3_pg.C_780009	mfs general substrate transporter	Transporter	Delayed	75.8678	-4.98981	0.992198	-5.02905	4.92923e-07	9.67439e-05	1.78841	8.60345	8.66612
107869	estExt_fgenesh3_pm.C_210008	o-acetylhomoserine ami	Other	Delayed	770.182	-4.06177	0.809372	-5.01842	5.20981e-07	0.000100973	12.148	73.3326	30.0774
103596	fgenesh3_pg.4__208	predicted protein	Unknown	Delayed	40.642	-7.40288	1.48932	-4.97065	6.67292e-07	0.000126751	1.18891	5.14476	2.17898
20448	gw1.146.4.1	carboxylesterase from carbohydrate esterase	CAZy	Delayed	4423.01	-4.99491	1.00506	-4.96977	6.70339e-07	0.000126751	5.35056	385.963	220.341
105172	fgenesh3_pg.243__7	protein	Unknown	Delayed	94.6377	-5.84083	1.17733	-4.96106	7.01086e-07	0.000130968	4.10329	8.77758	7.66641
98006	fgenesh3_pg.189__11	protein	Unknown	Delayed	108.153	-5.54708	1.11927	-4.95599	7.19632e-07	0.000132832	2.71426	11.2757	12.6652
119730	estExt_Genewise1.C_160080	nad-dependent formate dehydrogenase	Other	Delayed	2209.56	-4.17446	0.845094	-4.93964	7.82668e-07	0.000141173	40.0721	249.773	987.502
105444	fgenesh3_pg.146__26	tautomerase mif	Other	Delayed	88.2286	-5.28126	1.06918	-4.93955	7.83027e-07	0.000141173	1.98638	13.8582	52.6035
96295	fgenesh3_pg.202__2	protein	Unknown	Delayed	832.591	-4.83664	0.980732	-4.93167	8.15313e-07	0.000143207	27.3822	91.8266	104.276
108700	estExt_Genewise1Plus.C_10085	protein	Unknown	Delayed	1007.14	-3.73797	0.758421	-4.92863	8.28102e-07	0.000143207	18.5235	113.659	437.111
56150	e_gw1.19.28.1	fad nad-binding domain-containing protein	Other	Delayed	327.295	-3.93626	0.79953	-4.92322	8.51305e-07	0.000143207	10.8921	40.7711	65.884
51016	e_gw1.154.29.1	oxidoreductase family protein	Other	Delayed	305.22	-4.46968	0.908008	-4.92251	8.544e-07	0.000143207	7.29186	42.9785	319.767
112658	estExt_Genewise1Plus.C_1070028	glycoside hydrolase family 12 protein	CAZy	Delayed	2400.81	-3.61948	0.73539	-4.92184	8.57335e-07	0.000143207	22.3695	295.29	3134.97
54658	e_gw1.34.117.1	cytochrome p450	Cytochrome P450s	Delayed	124.291	-5.42848	1.10311	-4.92105	8.60827e-07	0.000143207	5.36497	12.8204	26.6643
53383	e_gw1.87.121.1	dihydrodipicolinate synthetase	Other	Delayed	136.325	-4.29057	0.871919	-4.92084	8.61754e-07	0.000143207	1.3862	21.5613	362.34
99915	fgenesh3_pg.222__18	protein	Unknown	Delayed	100.153	-4.70937	0.957311	-4.91938	8.68204e-07	0.000143207	3.49539	11.2069	25.2389
88647	fgenesh3_pm.71__3	cytochrome p450	Cytochrome P450s	Delayed	3046.41	-4.39698	0.89544	-4.91041	9.08871e-07	0.000148337	96.7119	307.835	290.102
90662	fgenesh3_pm.138__4	protein	Unknown	Incipient	155.374	3.42896	0.69931	4.90335	9.42179e-07	0.000152172	24.6751	1.9901	2.89064
123781	estExt_Genewise1.C_1710010	acid protease	Proteases	Delayed	288.102	-4.60676	0.940444	-4.8985	9.65712e-07	0.000154365	2.43474	45.6078	353.046
93975	fgenesh3_pg.76__19	alpha beta-hydrolase	Other	Delayed	117.987	-5.20042	1.06583	-4.87923	1.065e-06	0.000168498	1.18094	14.5353	79.7215
105534	fgenesh3_pg.151__35	glycoside hydrolase family 10 protein	CAZy	Delayed	1392.3	-4.31747	0.88733	-4.86568	1.14062e-06	0.00017864	30.3535	228.239	964.881
48744	e_gw1.283.8.1	clavaminate synthase-like protein	Other	Delayed	350.412	-5.72984	1.17817	-4.86334	1.15423e-06	0.000178963	12.8993	44.5998	43.8301
126153	estExt_fgenesh3_pg.C_200075	wd40 domain protein	Other	Delayed	970.181	-4.94974	1.01854	-4.85965	1.17591e-06	0.000180519	3.09132	81.0449	26.2909
96421	fgenesh3_pg.5__68	protein	Unknown	Delayed	29.5487	-6.95562	1.43379	-4.85121	1.22712e-06	0.000186535	0.338317	3.47182	0.712855
105546	fgenesh3_pg.138__3	cytochrome p450	Cytochrome P450s	Delayed	86.3616	-6.33393	1.3086	-4.84023	1.29687e-06	0.000195223	2.76169	12.5452	5.37614
112669	estExt_Genewise1Plus.C_1070058	glycoside hydrolase family 12 protein	CAZy	Delayed	1180.49	-3.89833	0.805828	-4.83766	1.31376e-06	0.000195863	32.2605	193.216	536.713
54365	e_gw1.72.48.1	homoserine o-acetyltransferase	Other	Delayed	354.782	-4.58115	0.948263	-4.8311	1.35784e-06	0.000200508	3.69896	34.114	99.9125
128586	estExt_fgenesh3_pg.C_550045	protein	Unknown	Delayed	940.179	-4.36863	0.905529	-4.8244	1.40429e-06	0.00020541	14.0233	92.1035	32.4416
100731	fgenesh3_pg.21__84	protein	Unknown	Delayed	436.107	-5.43562	1.13207	-4.80151	1.57476e-06	0.000228193	2.73909	37.1982	7.67632
27268	gw1.55.72.1	alpha beta-hydrolase	Other	Delayed	22.3523	-10.5085	2.19445	-4.78867	1.6789e-06	0.000241031	1.05184	2.38803	2.96397
102118	fgenesh3_pg.38__57	protein	Unknown	Delayed	1673.9	-4.52152	0.947054	-4.7743	1.80333e-06	0.000256376	67.2508	167.261	9.41852
48888	e_gw1.62.32.1	dihydrodipicolinate synthetase	Other	Delayed	766.497	-3.3677	0.705636	-4.77257	1.81886e-06	0.000256376	21.4213	94.3442	286.136
62591	e_gw1.203.50.1	fad nad-p-binding domain-containing protein	Other	Delayed	6538.95	-5.03629	1.05637	-4.76756	1.86468e-06	0.000260468	55.1833	554.182	47.2013
103945	fgenesh3_pg.136__14	protein	Unknown	Delayed	56.8194	-5.64244	1.18784	-4.75016	2.03254e-06	0.000280166	0.943803	6.71697	2.6076
63974	e_gw1.24.36.1	transcriptional regulator	Other	Delayed	66.396	-6.89776	1.45239	-4.74924	2.04184e-06	0.000280166	2.87921	9.78033	20.635
115648	estExt_Genewise1Plus.C_1530060	glycoside hydrolase family 5 protein	CAZy	Delayed	5821.97	-3.45701	0.728677	-4.74423	2.09304e-06	0.000280956	56.8945	720.399	3934.24
104995	fgenesh3_pg.6__83	protein	Unknown	Delayed	1379.63	-4.11395	0.867253	-4.74366	2.09894e-06	0.000280956	6.86446	122.679	82.5304
97487	fgenesh3_pg.254__13	protein	Unknown	Delayed	69.9624	-5.89049	1.24184	-4.74337	2.10196e-06	0.000280956	3.29971	7.91884	5.24072
101206	fgenesh3_pg.9__147	protein	Unknown	Delayed	86.1398	-5.41618	1.1437	-4.73567	2.18337e-06	0.000285721	0.438227	9.78113	5.46733
93293	fgenesh3_pg.37__24	protein	Unknown	Delayed	33.634	-5.79413	1.22374	-4.73478	2.19288e-06	0.000285721	0.394308	4.33576	3.36589
91105	fgenesh3_pg.8__107	predicted protein	Unknown	Delayed	192.757	-3.94209	0.832823	-4.7334	2.20788e-06	0.000285721	8.34673	21.0676	25.1937
105313	fgenesh3_pg.268__5	protein	Unknown	Delayed	60.386	-4.82331	1.01906	-4.73309	2.21132e-06	0.000285721	0.763235	7.25005	5.93524
62205	e_gw1.188.1.1	protein	Unknown	Delayed	41.972	-7.93821	1.679	-4.72794	2.26813e-06	0.000290639	1.34411	4.77894	3.49584
101300	fgenesh3_pg.81__4	protein	Unknown	Delayed	74.655	-6.45335	1.36674	-4.72171	2.3387e-06	0.000297226	2.10998	7.5607	9.70078
92389	fgenesh3_pg.92__21	rad1-domain-containing protein	Other	Delayed	86.4133	-6.21725	1.31821	-4.71641	2.40039e-06	0.000300194	4.41653	8.58378	2.98642
45846	e_gw1.60.73.1	protein	Unknown	Incipient	393.789	3.48364	0.738626	4.71638	2.40078e-06	0.000300194	75.0113	6.87251	7.24543
92219	fgenesh3_pg.181__30	protein	Unknown	Delayed	797.908	-3.63197	0.770727	-4.71239	2.44823e-06	0.000303678	21.7327	90.2179	32.309
127383	estExt_fgenesh3_pg.C_300048	transmembrane protein	Other	Delayed	112.516	-5.0687	1.07878	-4.69855	2.62015e-06	0.000322424	6.31936	9.99945	9.84689
54936	e_gw1.266.19.1	carbohydrate esterase family 8 protein	CAZy	Delayed	68.6264	-5.31799	1.13443	-4.6878	2.76161e-06	0.000337156	0.539497	9.90482	22.7374
93672	fgenesh3_pg.179__7	protein	Unknown	Delayed	562.442	-14.0397	2.99911	-4.68128	2.85087e-06	0.000345334	0.241655	45.7942	0.281648
47837	e_gw1.14.62.1	protein	Unknown	Delayed	54.0093	-4.85856	1.03835	-4.67912	2.88116e-06	0.000346297	0.770385	6.01163	63.8352
127742	estExt_fgenesh3_pg.C_460022	alpha beta-hydrolase	Other	Delayed	28.5969	-7.46494	1.59606	-4.67711	2.90948e-06	0.000347011	0.58482	4.20508	3.47456
98585	fgenesh3_pg.53__86	protein	Unknown	Delayed	42.883	-6.28767	1.34574	-4.67227	2.97886e-06	0.000352574	2.2135	4.27498	4.09258
99965	fgenesh3_pg.158__28	protein	Unknown	Delayed	56.8024	-7.97586	1.7081	-4.66943	3.02043e-06	0.000354513	4.52996	5.03378	4.04798
100756	fgenesh3_pg.21__109	protein	Unknown	Delayed	2151.02	-4.94081	1.05844	-4.66803	3.04097e-06	0.000354513	13.6454	201.68	12.1943
58192	e_gw1.44.32.1	rhamnogalacturonase	CAZy	Delayed	122.705	-6.56673	1.40722	-4.66644	3.06465e-06	0.000354608	4.80711	15.7697	20.439
108962	estExt_Genewise1Plus.C_2940005	glycoside hydrolase family 5 protein	CAZy	Delayed	4033.9	-3.89079	0.836283	-4.65248	3.27974e-06	0.000376685	18.3467	418.298	2146.7
57262	e_gw1.9.33.1	predicted protein	Unknown	Delayed	723.295	-4.06619	0.874998	-4.64709	3.36649e-06	0.000381651	3.31092	64.8844	44.0783
100426	fgenesh3_pg.19__105	protein	Unknown	Delayed	120.302	-4.39909	0.946865	-4.64596	3.385e-06	0.000381651	3.10474	15.8348	19.7542
104898	fgenesh3_pg.188__19	protein	Unknown	Delayed	53.8714	-5.80036	1.24867	-4.64524	3.39683e-06	0.000381651	0.561775	6.23726	6.56681
43669	e_gw1.1.498.1	thi4-domain-containing protein	Other	Delayed	631.465	-3.64988	0.786532	-4.64047	3.47617e-06	0.000387591	31.6353	89.6574	290.565
54432	e_gw1.72.28.1	mfs transporter	Transporter	Delayed	32.7416	-5.92661	1.27754	-4.63908	3.4997e-06	0.000387591	0.314224	4.39596	7.40468
113670	estExt_Genewise1Plus.C_190007	glycoside hydrolase family 10 protein	CAZy	Delayed	5950.34	-3.54287	0.764499	-4.63424	3.58246e-06	0.000393943	32.752	607.376	1634.61
116391	estExt_Genewise1Plus.C_1060066	dead-domain-containing protein	Other	Delayed	174.406	-5.72224	1.23578	-4.63046	3.64855e-06	0.000398385	2.34675	16.143	3.81943
101399	fgenesh3_pg.63__18	glycoside hydrolase	CAZy	Delayed	322.6	-4.06998	0.879703	-4.62654	3.71819e-06	0.000403151	16.2973	40.0603	39.6166
97387	fgenesh3_pg.145__5	predicted protein	Unknown	Delayed	1435.3	-4.22744	0.914344	-4.62347	3.77372e-06	0.000404413	4.58253	118.021	11.3533
105991	fgenesh3_pg.59__65	protein	Unknown	Delayed	273.84	-4.83643	1.04616	-4.62302	3.782e-06	0.000404413	5.24844	27.6583	33.0013
64069	e_gw1.104.40.1	benzoquinone reductase	LOX Fenton	Incipient	371.133	3.46463	0.750519	4.61632	3.90613e-06	0.000414826	58.8628	4.07189	1.02259
118938	estExt_Genewise1.C_760010	protein	Unknown	Delayed	860.646	-4.88292	1.05925	-4.60979	4.03068e-06	0.00042514	5.43795	83.0341	102.571
101953	fgenesh3_pg.44__34	general substrate transporter	Transporter	Delayed	1514.63	-3.31008	0.718909	-4.60431	4.13829e-06	0.000433542	43.2136	172.647	567.162
45703	e_gw1.168.41.1	cytochrome p450	Cytochrome P450s	Delayed	1041.21	-4.32615	0.942642	-4.58939	4.44547e-06	0.000462182	18.8162	115.625	108.566
128278	estExt_fgenesh3_pg.C_530054	protein	Unknown	Delayed	2913.37	-4.54114	0.990066	-4.5867	4.50299e-06	0.000462182	24.409	286.936	288.05
48656	e_gw1.163.47.1	cytochrome p450	Cytochrome P450s	Delayed	63.9914	-4.82709	1.0527	-4.58542	4.53078e-06	0.000462182	2.2798	8.70748	12.1919
87727	fgenesh3_pm.20__3	aldo keto reductase	Aldo-keto reductases	Delayed	1585.35	-4.24023	0.924721	-4.58541	4.5309e-06	0.000462182	19.4817	216.171	1764.25
101734	fgenesh3_pg.17__111	predicted protein	Unknown	Delayed	51.8276	-5.40807	1.17999	-4.58316	4.57993e-06	0.000464129	0.415929	5.48542	3.4832
120642	estExt_Genewise1.C_740058	citrate synthase	Sugar Metabolism	Incipient	1714.73	2.67054	0.583101	4.57989	4.65221e-06	0.000468393	291.734	66.3623	21.6289
112732	estExt_Genewise1Plus.C_2870002	arabinogalactan endo- -beta-galactosidase	CAZy	Delayed	122.44	-4.98094	1.09097	-4.5656	4.98065e-06	0.000498225	0.835041	16.1679	223.607
59425	e_gw1.79.89.1	class i glutamine amidotransferase-like protein	Other	Delayed	282.758	-4.56171	1.00107	-4.55682	5.19341e-06	0.000511051	12.4357	43.2052	226.826
126050	estExt_fgenesh3_pg.C_10106	abc protein	Other	Delayed	589.185	-3.70987	0.814239	-4.55625	5.20759e-06	0.000511051	7.89077	52.9826	22.9749
101052	fgenesh3_pg.267__7	protein	Unknown	Delayed	81.29	-4.9617	1.08941	-4.55447	5.25184e-06	0.000511051	0.777953	9.36229	7.65578
127354	estExt_fgenesh3_pg.C_560089	regucalcin	Other	Delayed	971.258	-4.07896	0.895633	-4.55428	5.25654e-06	0.000511051	11.9902	89.0749	39.9588
95991	fgenesh3_pg.51__34	protein	Unknown	Incipient	135.95	4.79305	1.05258	4.5536	5.27367e-06	0.000511051	23.1957	2.89197	1.55073
56167	e_gw1.19.55.1	dihydrodipicolinate synthetase	Other	Delayed	584.125	-3.70412	0.813769	-4.55181	5.31865e-06	0.000512209	14.7001	71.9339	240.18
99294	fgenesh3_pg.190__4	protein	Unknown	Delayed	108.991	-4.1961	0.923608	-4.54316	5.54182e-06	0.000527464	3.12452	10.8043	8.30429
112941	estExt_Genewise1Plus.C_530056	glycoside hydrolase family 16 protein	CAZy	Delayed	5294.73	-4.11959	0.906792	-4.54303	5.54509e-06	0.000527464	58.1011	539.664	607.793
43784	e_gw1.1.494.1	protein	Unknown	Incipient	308.305	3.43639	0.757009	4.53944	5.64052e-06	0.00053327	55.3513	5.19379	3.6955
95319	fgenesh3_pg.103__10	protein	Unknown	Delayed	66.4673	-5.15397	1.13698	-4.53302	5.81463e-06	0.000546399	1.5063	8.09414	4.06311
44435	e_gw1.112.9.1	cytochrome p450	Cytochrome P450s	Delayed	753.466	-5.06242	1.11752	-4.53005	5.897e-06	0.00054761	2.25923	66.1572	25.7449
102327	fgenesh3_pg.49__50	predicted protein	Unknown	Delayed	54.9724	-5.48624	1.21109	-4.53001	5.89815e-06	0.00054761	1.76707	5.76188	1.57385
104515	fgenesh3_pg.64__36	predicted protein	Unknown	Delayed	45.6993	-6.7724	1.49593	-4.52723	5.97629e-06	0.000551562	0.544467	6.51127	4.03395
128701	estExt_fgenesh3_pg.C_20148	protein	Unknown	Delayed	34.1691	-7.432	1.64223	-4.52554	6.02401e-06	0.000552676	0.342073	3.62909	4.18494
100044	fgenesh3_pg.36__72	protein	Unknown	Delayed	47.669	-5.26121	1.1632	-4.52306	6.09515e-06	0.000555913	0.556257	5.48952	5.69297
117657	estExt_Genewise1.C_200180	general substrate transporter	Transporter	Delayed	39.3851	-5.43234	1.20177	-4.52027	6.17597e-06	0.000559991	0.749583	6.08214	14.3287
54317	e_gw1.197.19.1	protein	Unknown	Delayed	70.9392	-4.2067	0.931519	-4.51596	6.30292e-06	0.000568179	2.78756	8.57491	55.3919
105711	fgenesh3_pg.10__19	glycoside hydrolase family 28 protein	CAZy	Delayed	641.947	-4.5643	1.01174	-4.51132	6.44244e-06	0.000577399	10.4787	92.7471	143.416
107968	estExt_fgenesh3_pm.C_1250003	glycoside hydrolase family 18 protein	CAZy	Delayed	1622.06	-4.10814	0.911593	-4.50655	6.58908e-06	0.000587148	3.3706	145.208	103.517
104755	fgenesh3_pg.195__7	protein	Unknown	Delayed	226.658	-3.81337	0.846903	-4.50272	6.70879e-06	0.000594399	1.11776	21.7046	5.14496
62366	e_gw1.6.45.1	general amidase	Other	Delayed	531.935	-3.96168	0.882005	-4.49167	7.06668e-06	0.000622551	30.9392	61.0948	259.623
62735	e_gw1.238.9.1	protein	Unknown	Delayed	51.8284	-6.06089	1.35221	-4.48222	7.38707e-06	0.000647099	1.68021	5.01668	8.20496
45922	e_gw1.82.24.1	glycoside hydrolase family 1 protein	CAZy	Delayed	485.949	-4.05828	0.90655	-4.47662	7.5833e-06	0.000660556	2.58806	45.7008	88.1188
54577	e_gw1.34.95.1	gmc oxidoreductase	LOX Fenton	Delayed	101.687	-3.56803	0.798937	-4.46597	7.97073e-06	0.000690425	1.97193	11.1274	9.11556
92003	fgenesh3_pg.48__12	general substrate transporter	Transporter	Delayed	416.471	-4.20627	0.942939	-4.46081	8.1651e-06	0.000703333	12.8358	46.1333	216.139
128359	estExt_fgenesh3_pg.C_720046	c2h2 zinc finger protein	Other	Delayed	27.5261	-6.84992	1.5366	-4.45783	8.27917e-06	0.000709218	0.579972	3.13788	2.72541
102695	fgenesh3_pg.42__70	protein	Unknown	Delayed	41.625	-5.87647	1.3196	-4.45321	8.45955e-06	0.000714249	0.570827	5.75937	1.44873
91506	fgenesh3_pg.1__251	protein	Unknown	Delayed	69.308	-5.23283	1.17511	-4.45306	8.46539e-06	0.000714249	3.42981	7.11577	8.95018
48716	e_gw1.186.5.1	glycoside hydrolase family 92 protein	CAZy	Delayed	421.409	-3.47053	0.779405	-4.45279	8.47609e-06	0.000714249	7.24906	40.7165	12.9629
56084	e_gw1.209.23.1	dead-domain-containing protein	Other	Delayed	19.596	-9.02455	2.02875	-4.44833	8.65419e-06	0.000725315	1.36273	1.32447	1.10194
117690	estExt_Genewise1.C_2940009	glycoside hydrolase family 5 protein	CAZy	Delayed	3160.01	-3.6478	0.820378	-4.44649	8.72838e-06	0.000727599	15.1717	333.038	1139.43
62479	e_gw1.95.36.1	cytochrome p450	Cytochrome P450s	Delayed	150.418	-4.25164	0.957048	-4.44245	8.89408e-06	0.000737447	2.26468	20.2298	18.9845
121296	estExt_Genewise1.C_1210094	heat shock protein 30	Other	Delayed	9678.85	-3.64231	0.820504	-4.43912	9.03285e-06	0.00074497	19.7438	942.861	1508.78
98424	fgenesh3_pg.167__9	protein	Unknown	Delayed	27.7386	-6.6781	1.50489	-4.4376	9.09681e-06	0.000746275	1.77191	2.57936	4.64463
92582	fgenesh3_pg.168__5	carbohydrate esterase family 15 protein	CAZy	Delayed	71.1338	-5.03719	1.13618	-4.43345	9.27378e-06	0.000751832	1.84188	10.2402	18.9779
63624	e_gw1.275.2.1	fad dependent oxidoreductase	Other	Delayed	34.7033	-5.80274	1.30888	-4.43338	9.27687e-06	0.000751832	0.222566	3.88	3.50793
57111	e_gw1.9.23.1	peptidase s28	Proteases	Delayed	41.1464	-5.70938	1.28804	-4.43261	9.31001e-06	0.000751832	1.20264	5.25589	8.69975
94240	fgenesh3_pg.43__34	protein	Unknown	Delayed	844.157	-13.3591	3.01827	-4.42606	9.597e-06	0.000770972	0.048331	68.4015	1.86358
128454	estExt_fgenesh3_pg.C_1620010	predicted protein	Unknown	Delayed	2757.79	-4.26478	0.963802	-4.42495	9.64647e-06	0.000770972	6.86578	253.123	75.2589
102420	fgenesh3_pg.23__60	meiotically up-regulated gene 190 protein	Other	Delayed	87.7437	-5.7301	1.2956	-4.42274	9.74583e-06	0.000774919	7.22383	6.25101	9.9434
56644	e_gw1.21.165.1	carbohydrate esterase family 8 protein	CAZy	Delayed	53.8655	-5.16506	1.17298	-4.40337	1.06584e-05	0.00083976	0.634109	7.89403	12.5209
94996	fgenesh3_pg.237__6	protein	Unknown	Delayed	191.846	-5.1035	1.15906	-4.40314	1.06696e-05	0.00083976	1.58041	24.3985	71.2429
114395	estExt_Genewise1Plus.C_170195	glycoside hydrolase family 2 protein	CAZy	Delayed	1759.88	-2.98966	0.679173	-4.40192	1.07297e-05	0.000840219	26.0718	185.157	267.244
62157	e_gw1.52.33.1	nad -binding protein	Other	Delayed	1782.54	-3.44633	0.783454	-4.39889	1.08806e-05	0.000845968	4.60233	170.375	490.76
127315	estExt_fgenesh3_pg.C_1330005	alpha beta-hydrolase	Other	Delayed	144.256	-5.28475	1.20156	-4.39826	1.09122e-05	0.000845968	1.36806	12.5925	2.67883
54418	e_gw1.72.12.1	atp-dependent dna ligase	Other	Delayed	1085.44	-3.34796	0.761553	-4.39622	1.1015e-05	0.000849689	2.85519	88.8864	7.82287
90492	fgenesh3_pm.213__1	rds1 protein	Other	Delayed	87.9281	-4.87596	1.1106	-4.39037	1.13156e-05	0.000868553	3.58105	7.91975	11.6219
91177	fgenesh3_pg.8__179	predicted protein	Unknown	Incipient	153.972	3.82325	0.872433	4.38229	1.1744e-05	0.000893499	27.7973	2.09174	0.695223
58173	e_gw1.125.26.1	aldo keto reductase	Aldo-keto reductases	Delayed	537.725	-3.9865	0.909815	-4.38166	1.17776e-05	0.000893499	23.9645	69.2261	177.264
117302	estExt_Genewise1.C_80151	aldo keto reductase	Aldo-keto reductases	Delayed	502.102	-3.53437	0.806748	-4.381	1.18134e-05	0.000893499	7.70688	56.026	448.662
93943	fgenesh3_pg.3__163	protein	Unknown	Delayed	194.368	-4.0933	0.93466	-4.37946	1.18975e-05	0.000895486	5.07366	18.0951	30.082
58726	e_gw1.49.16.1	glycoside hydrolase family 18 protein	CAZy	Delayed	1152.71	-4.50603	1.02973	-4.37593	1.20914e-05	0.000905688	6.24311	108.918	94.9379
105248	fgenesh3_pg.86__7	protein	Unknown	Delayed	40.9537	-5.85415	1.33878	-4.37275	1.22691e-05	0.00091458	0.382794	5.08255	1.50025
99909	fgenesh3_pg.222__12	protein	Unknown	Delayed	52.1074	-4.54505	1.04006	-4.37	1.24248e-05	0.000921756	2.05122	6.00026	6.3355
130190	estExt_fgenesh3_pg.C_1460010	predicted protein	Unknown	Delayed	2678.01	-2.90881	0.666393	-4.36501	1.27118e-05	0.000938552	79.015	425.343	1202.07
97021	fgenesh3_pg.13__84	protein	Unknown	Delayed	331.417	-4.05447	0.930273	-4.35836	1.31039e-05	0.000960186	2.11608	28.205	9.87422
62418	e_gw1.6.167.1	homoserine o-acetyltransferase	Other	Delayed	345.51	-3.77998	0.867385	-4.35791	1.31312e-05	0.000960186	2.21247	33.548	50.4732
50698	e_gw1.187.26.1	protein	Unknown	Delayed	125.626	-3.97997	0.913482	-4.35692	1.31906e-05	0.000960186	5.95958	14.4212	50.762
116267	estExt_Genewise1Plus.C_60035	glycoside hydrolase family 55 protein	CAZy	Delayed	6528.43	-3.5125	0.807528	-4.34969	1.36329e-05	0.000986546	41.6869	611.836	464.184
60489	e_gw1.4.36.1	protein	Unknown	Delayed	30.8017	-5.88385	1.35294	-4.34894	1.36799e-05	0.000986546	0.367868	3.95392	2.10874
56467	e_gw1.31.133.1	urea transporter	Transporter	Delayed	77.143	-4.44949	1.02413	-4.34466	1.39491e-05	0.000999843	3.72132	9.06531	24.8175
114914	estExt_Genewise1Plus.C_1000058	class iii adh enzyme	Other	Delayed	2677	-3.09087	0.711532	-4.34397	1.39933e-05	0.000999843	46.0437	285.782	753.419
101815	fgenesh3_pg.102__26	protein	Unknown	Delayed	88.4302	-5.494	1.2652	-4.3424	1.40933e-05	0.00100237	2.60394	8.59532	6.00795
110153	estExt_Genewise1Plus.C_30062	predicted protein	Unknown	Delayed	55.6628	-6.51778	1.50244	-4.33814	1.4369e-05	0.00101731	1.99167	5.10081	11.6238
129404	estExt_fgenesh3_pg.C_420007	protein	Unknown	Incipient	264.202	4.14942	0.958322	4.32988	1.49191e-05	0.00104951	46.3073	13.3095	0.403778
95178	fgenesh3_pg.16__39	predicted protein	Unknown	Delayed	28.2362	-6.76348	1.56252	-4.32857	1.50078e-05	0.00104951	0.386648	3.01632	2.77533
98072	fgenesh3_pg.87__7	terpenoid synthase	Other	Delayed	22.6914	-5.89058	1.36095	-4.32829	1.50268e-05	0.00104951	0.375883	2.57492	6.6462
108714	estExt_Genewise1Plus.C_10138	cytochrome p450	Cytochrome P450s	Delayed	833.867	-3.41894	0.790245	-4.32643	1.51548e-05	0.00105113	9.58054	71.9041	15.9269
27049	gw1.2.43.1	phosphoenolpyruvate pyruvate domain-containing protein	Other	Delayed	106.115	-5.3867	1.2452	-4.32598	1.51856e-05	0.00105113	3.12405	16.4866	90.5911
54688	e_gw1.34.115.1	cytochrome p450	Cytochrome P450s	Delayed	2424.17	-3.93069	0.909002	-4.32419	1.53097e-05	0.00105501	131.754	274.706	40.0331
128704	estExt_fgenesh3_pg.C_20152	protein	Unknown	Delayed	121.068	-4.25977	0.985338	-4.32316	1.53812e-05	0.00105525	7.80788	11.9316	15.9746
96200	fgenesh3_pg.85__22	protein	Unknown	Delayed	146.392	-5.55699	1.2862	-4.32048	1.55689e-05	0.00106342	2.89544	14.712	15.8246
104494	fgenesh3_pg.64__15	general substrate transporter	Transporter	Delayed	68.8978	-5.83131	1.35082	-4.31686	1.58268e-05	0.00106887	1.15994	6.98339	8.72769
43394	e_gw1.8.148.1	fmn-linked oxidoreductase	Other	Delayed	75.1622	-4.56934	1.05855	-4.31661	1.58443e-05	0.00106887	1.68411	8.9972	25.3735
52328	e_gw1.145.2.1	predicted protein	Unknown	Delayed	236.401	-2.85542	0.661658	-4.31556	1.59196e-05	0.00106887	6.33748	25.4889	23.3838
97691	fgenesh3_pg.65__12	protein	Unknown	Delayed	45.0266	-6.08414	1.40984	-4.3155	1.59245e-05	0.00106887	0.495468	4.86817	2.32901
101100	fgenesh3_pg.9__41	protein	Unknown	Delayed	73.7039	-4.95678	1.14918	-4.31332	1.6082e-05	0.00107479	2.41773	8.32415	4.11905
20501	gw1.179.6.1	fad nad -binding domain-containing protein	Other	Delayed	1387.2	-7.83413	1.81848	-4.30806	1.64694e-05	0.00109595	8.81887	120.353	46.021
95953	fgenesh3_pg.180__23	protein	Unknown	Delayed	35.5169	-5.4575	1.26732	-4.30632	1.65993e-05	0.00109988	1.21653	4.23484	4.77895
101011	fgenesh3_pg.40__52	protein	Unknown	Delayed	139.074	-5.94407	1.38352	-4.29635	1.73633e-05	0.00114561	5.9245	15.4199	4.66696
95078	fgenesh3_pg.176__16	protein	Unknown	Delayed	56.8517	-4.4977	1.04776	-4.2927	1.76511e-05	0.00115486	2.46735	7.86581	63.1294
129794	estExt_fgenesh3_pg.C_120074	nadp+-dependent d-mannitol dehydrogenase	Other	Delayed	741.109	-3.67694	0.856559	-4.29268	1.76526e-05	0.00115486	9.02624	64.0291	92.0614
93865	fgenesh3_pg.3__85	protein	Unknown	Delayed	213.783	-3.77358	0.880352	-4.28644	1.81558e-05	0.0011828	8.06341	22.6157	20.8149
55094	e_gw1.123.1.1	protein	Unknown	Delayed	232.039	-3.82378	0.892806	-4.28288	1.84491e-05	0.00119687	5.23169	24.0497	24.4704
126742	estExt_fgenesh3_pg.C_1790029	protein	Unknown	Delayed	2001.71	-2.61293	0.611077	-4.27594	1.90333e-05	0.00122963	48.8431	263.435	216.141
102980	fgenesh3_pg.28__15	cytochrome p450	Cytochrome P450s	Delayed	139.788	-3.82262	0.89449	-4.27351	1.92416e-05	0.00123409	5.16924	17.0821	40.5282
101975	fgenesh3_pg.44__56	cytochrome p450	Cytochrome P450s	Delayed	2680.89	-4.19824	0.98244	-4.27328	1.92615e-05	0.00123409	41.232	290.59	188.12
96732	fgenesh3_pg.25__102	protein	Unknown	Delayed	33.5526	-6.41469	1.50808	-4.25354	2.10417e-05	0.0013426	0.0131008	4.99554	6.25949
130217	estExt_fgenesh3_pg.C_1380027	---NA---	Unknown	Delayed	65.605	-3.31867	0.781655	-4.24569	2.17922e-05	0.00138479	1.50835	9.07462	9.20143
63451	e_gw1.59.24.1	protein	Unknown	Delayed	475.233	-4.12228	0.971268	-4.24423	2.19347e-05	0.00138815	0.721724	39.8916	1.5164
105872	fgenesh3_pg.66__10	protein	Unknown	Delayed	136.737	-5.0422	1.18863	-4.24203	2.2151e-05	0.00139614	6.97179	10.9269	11.7936
94595	fgenesh3_pg.110__40	protein	Unknown	Delayed	50.2884	-3.46941	0.818362	-4.23945	2.24064e-05	0.00140652	0.981183	5.59149	7.40233
94604	fgenesh3_pg.33__2	protein	Unknown	Delayed	189.34	-3.14105	0.741418	-4.23655	2.26984e-05	0.00141793	4.85228	21.0521	59.9612
44272	e_gw1.20.4.1	metallo-dependent phosphatase	Other	Delayed	276.701	-3.82303	0.902545	-4.23583	2.27711e-05	0.00141793	9.03315	38.6976	37.3821
94214	fgenesh3_pg.43__8	protein	Unknown	Delayed	70.646	-5.52781	1.30636	-4.23147	2.3217e-05	0.00143992	0.74193	7.41961	5.34563
103675	fgenesh3_pg.153__27	glycoside hydrolase family 5 protein	CAZy	Delayed	3132.98	-3.46878	0.820839	-4.22589	2.37994e-05	0.00147016	20.9557	341.351	1113.57
102520	fgenesh3_pg.77__31	predicted protein	Unknown	Delayed	73.6959	-3.84561	0.910332	-4.2244	2.39579e-05	0.00147407	1.3845	7.95244	12.1627
93854	fgenesh3_pg.3__74	protein	Unknown	Delayed	69.7252	-4.27147	1.01207	-4.22055	2.43706e-05	0.00149354	0.770464	9.3223	11.1078
101842	fgenesh3_pg.249__7	protein	Unknown	Delayed	42.334	-4.35146	1.03155	-4.21837	2.4607e-05	0.0015021	1.71392	3.6357	12.8849
130495	estExt_fgenesh3_pg.C_970033	protein	Unknown	Delayed	64.3054	-4.96617	1.17812	-4.21534	2.49402e-05	0.00151222	1.29001	7.01825	3.20362
60550	e_gw1.4.329.1	predicted protein	Unknown	Delayed	528.316	-4.66503	1.1069	-4.21449	2.50344e-05	0.00151222	0.392136	47.5897	122.22
107258	estExt_fgenesh3_pm.C_220010	glycoside hydrolase family 31 protein	CAZy	Delayed	228.004	-4.82643	1.14531	-4.21409	2.50791e-05	0.00151222	12.65	27.8924	87.1392
100785	fgenesh3_pg.113__6	protein	Unknown	Delayed	64.3803	-5.10993	1.2128	-4.21333	2.51631e-05	0.00151222	0.342086	7.6354	4.34393
88655	fgenesh3_pm.71__11	tautomerase mif	Other	Delayed	71.1417	-6.04918	1.43636	-4.21148	2.53702e-05	0.00151878	2.93258	9.89015	97.3524
99037	fgenesh3_pg.34__43	predicted protein	Unknown	Delayed	322.294	-4.11698	0.977904	-4.21	2.55366e-05	0.00152287	21.2917	17.2685	17.292
129442	estExt_fgenesh3_pg.C_1710018	protein	Unknown	Delayed	84.8545	-3.76833	0.895641	-4.20741	2.58317e-05	0.00153456	2.06035	10.3511	9.82925
126194	estExt_fgenesh3_pg.C_1120047	protein	Unknown	Delayed	69.5396	-4.49447	1.07122	-4.19564	2.72106e-05	0.00159705	1.73796	6.68331	5.6006
102375	fgenesh3_pg.23__15	predicted protein	Unknown	Delayed	26.0296	-6.77276	1.61437	-4.1953	2.72509e-05	0.00159705	0.0292156	3.63194	5.98005
51213	e_gw1.5.119.1	glycoside hydrolase family 3 protein	CAZy	Delayed	147.095	-4.81759	1.14843	-4.19494	2.72945e-05	0.00159705	2.77889	16.1942	18.2633
129829	estExt_fgenesh3_pg.C_40670001	heat shock protein 30	Other	Delayed	6993.44	-3.88674	0.926533	-4.19493	2.72957e-05	0.00159705	36.2372	750.966	2126.78
102409	fgenesh3_pg.23__49	protein	Unknown	Delayed	115.268	-3.1191	0.744013	-4.19226	2.76185e-05	0.00160987	1.66692	13.2096	9.6063
43991	e_gw1.1.373.1	citrate synthase	Sugar Metabolism	Incipient	196.325	3.16777	0.756882	4.18529	2.84801e-05	0.00164823	31.8603	3.85755	0.565808
57814	e_gw1.17.41.1	mfs general substrate transporter	Transporter	Delayed	171.542	-4.19937	1.00338	-4.18522	2.84893e-05	0.00164823	6.10873	27.9794	137.899
62576	e_gw1.203.1.1	protein	Unknown	Delayed	110.875	-4.89513	1.17079	-4.18106	2.9015e-05	0.00167241	1.66637	11.2899	16.244
109513	estExt_Genewise1Plus.C_1680027	protein	Unknown	Delayed	84.3718	-4.52035	1.08203	-4.17767	2.94509e-05	0.00169038	2.01648	11.4587	56.6171
100181	fgenesh3_pg.2__79	protein	Unknown	Delayed	159.619	-2.64942	0.634296	-4.17695	2.95449e-05	0.00169038	3.71197	17.888	16.0212
102437	fgenesh3_pg.23__77	protein	Unknown	Delayed	109.643	-3.29099	0.788736	-4.17248	3.01299e-05	0.0017087	4.24462	11.0247	19.4203
130222	estExt_fgenesh3_pg.C_1380040	hypothetical protein HYDPIDRAFT_41638	Unknown	Delayed	81.9216	-4.7982	1.15009	-4.17201	3.01924e-05	0.0017087	1.54184	10.1204	20.1625
47141	e_gw1.179.20.1	protein	Unknown	Delayed	93.9647	-4.50152	1.07911	-4.1715	3.02599e-05	0.0017087	0.758215	8.54139	3.60025
22840	gw1.142.16.1	o-acetylhomoserine ami	Other	Delayed	1030.05	-4.1754	1.00102	-4.17116	3.03059e-05	0.0017087	2.8385	87.0569	7.36418
127615	estExt_fgenesh3_pg.C_2020016	nad-binding protein	Other	Delayed	817.5	-3.83206	0.920304	-4.16391	3.12845e-05	0.00175279	23.2102	92.032	126.281
97633	fgenesh3_pg.109__51	protein	Unknown	Delayed	496.761	-3.96001	0.951081	-4.16369	3.13139e-05	0.00175279	8.83588	54.8831	131.265
95179	fgenesh3_pg.16__40	basic region leucin zipper protein	Other	Delayed	428.753	-4.10335	0.987197	-4.15657	3.23067e-05	0.00180185	0.645411	35.8111	5.80956
121713	estExt_Genewise1.C_1150024	glycoside hydrolase family 5 protein	CAZy	Delayed	1465.74	-3.91745	0.943033	-4.1541	3.26572e-05	0.00181331	36.2416	168.108	402.414
103868	fgenesh3_pg.12__88	protein	Unknown	Delayed	39.6746	-5.72637	1.37869	-4.15348	3.27459e-05	0.00181331	1.06667	3.80942	5.00565
57337	e_gw1.183.21.1	hypothetical protein BN946_scf184961.g12	Unknown	Delayed	42.3997	-6.37959	1.53815	-4.14756	3.36031e-05	0.00185415	3.2673	2.46031	3.74251
100048	fgenesh3_pg.36__76	cytochrome p450	Cytochrome P450s	Delayed	52.0976	-5.77523	1.39286	-4.14632	3.37865e-05	0.00185766	3.84237	6.06013	16.0723
128848	estExt_fgenesh3_pg.C_210100	protein	Unknown	Delayed	5239.48	-2.98653	0.720603	-4.14448	3.40586e-05	0.001866	236.37	691.227	52.2186
46646	e_gw1.37.58.1	mannitol-1-phosphate dehydrogenase	Sugar Metabolism	Delayed	648.337	-6.41886	1.55234	-4.13495	3.55028e-05	0.00193828	0.44555	54.5887	6.08727
106541	fgenesh3_pg.47__84	protein	Unknown	Incipient	6757.42	2.84223	0.687689	4.13302	3.58029e-05	0.00194476	976.196	236.091	24.722
99920	fgenesh3_pg.217__3	protein	Unknown	Delayed	23.8326	-6.23637	1.50911	-4.13249	3.58848e-05	0.00194476	0.965249	2.75733	6.01512
104078	fgenesh3_pg.108__32	#NAME?	Unknown	Delayed	141.856	-4.63872	1.12275	-4.13156	3.60308e-05	0.00194476	7.43778	14.5344	24.0554
95262	fgenesh3_pg.16__123	protein	Unknown	Delayed	79.8972	-3.8709	0.937044	-4.13097	3.61233e-05	0.00194476	2.3747	7.68417	7.48678
104527	fgenesh3_pg.64__48	cytochrome p450	Cytochrome P450s	Delayed	250.928	-3.8891	0.942006	-4.12853	3.65088e-05	0.00195872	14.7845	33.9742	47.8994
97647	fgenesh3_pg.372__2	protein	Unknown	Delayed	61.8243	-4.40791	1.06807	-4.127	3.67524e-05	0.00196499	0.915739	6.1682	2.62042
103599	fgenesh3_pg.127__1	predicted protein	Unknown	Delayed	25.2172	-5.35066	1.29765	-4.12334	3.73424e-05	0.00198323	0.9978	3.0972	3.09367
62252	e_gw1.6.133.1	cog complex component	Other	Delayed	98.1515	-3.71145	0.900118	-4.12329	3.73495e-05	0.00198323	3.03058	15.2025	8.82432
49538	e_gw1.143.63.1	phosphatidylinositol n-acetylglucosaminyltransferase	Other	Delayed	157.104	-3.54636	0.862192	-4.11319	3.90237e-05	0.00206506	5.34859	14.121	8.69563
94819	fgenesh3_pg.1651__2	predicted protein	Unknown	Delayed	50.7801	-4.87562	1.1857	-4.112	3.92241e-05	0.00206861	0.732081	5.10021	9.70872
102671	fgenesh3_pg.42__46	protein	Unknown	Delayed	45.9407	-4.5473	1.10629	-4.1104	3.9497e-05	0.00207593	0.464834	5.3709	4.31092
102296	fgenesh3_pg.49__19	protein	Unknown	Delayed	58.2975	-5.58697	1.35975	-4.10881	3.97698e-05	0.00208321	0.124058	6.5616	2.35349
93257	fgenesh3_pg.131__24	uv damage endonuclease	Other	Delayed	68.1941	-3.63726	0.885996	-4.10528	4.03828e-05	0.00210396	1.77263	6.78557	6.57369
129783	estExt_fgenesh3_pg.C_120046	glycoside hydrolase family 1 protein	CAZy	Delayed	2846.73	-3.11751	0.759448	-4.10497	4.04373e-05	0.00210396	33.3727	255.881	386.739
91996	fgenesh3_pg.48__5	protein	Unknown	Delayed	61.4393	-4.58921	1.11833	-4.10362	4.06742e-05	0.00210527	0.295817	6.38176	6.21449
99063	fgenesh3_pg.34__69	alpha beta-hydrolase	Other	Delayed	800.024	-4.19693	1.02282	-4.10328	4.07341e-05	0.00210527	1.44845	66.7684	3.7713
113323	estExt_Genewise1Plus.C_1230005	predicted protein	Unknown	Delayed	318.598	-3.21559	0.784826	-4.0972	4.18171e-05	0.00215407	18.3422	40.603	203.246
91831	fgenesh3_pg.26__3	protein	Unknown	Incipient	97.1492	3.56556	0.871443	4.09156	4.28486e-05	0.00219989	15.4799	3.10515	0.640057
126384	estExt_fgenesh3_pg.C_920002	predicted protein	Unknown	Delayed	1728.65	-2.86774	0.701134	-4.09014	4.31106e-05	0.00220604	40.7724	257.627	754.208
110682	estExt_Genewise1Plus.C_330001	carbohydrate esterase family 16 protein	CAZy	Delayed	7295.85	-2.91099	0.711881	-4.08915	4.32966e-05	0.00220827	34.2095	712.831	2148.87
115226	estExt_Genewise1Plus.C_930011	predicted protein	Unknown	Incipient	1296.92	2.69535	0.659438	4.08734	4.36341e-05	0.002218	184.967	22.8426	6.98106
64088	e_gw1.47.99.1	acid protease	Proteases	Delayed	643.476	-3.01931	0.738831	-4.0866	4.37735e-05	0.002218	29.8814	89.6757	1054.2
104448	fgenesh3_pg.271__8	predicted protein	Unknown	Delayed	103.836	-3.30806	0.810675	-4.08063	4.49144e-05	0.00226392	2.48738	11.455	13.6925
91044	fgenesh3_pg.8__46	general substrate transporter	Transporter	Delayed	1868.27	-5.67201	1.39038	-4.07946	4.51412e-05	0.00226392	8.78722	179.241	335.508
51980	e_gw1.32.36.1	eukaryotic translation initiation factor sui1 family protein	Other	Delayed	47.7317	-4.75943	1.16707	-4.07809	4.5407e-05	0.00226392	1.43729	5.28585	1.84304
91379	fgenesh3_pg.1__124	acetamidase formamidase	Other	Delayed	147.562	-4.76577	1.16867	-4.07793	4.54378e-05	0.00226392	7.78297	17.9663	19.0014
127758	estExt_fgenesh3_pg.C_460073	protein	Unknown	Delayed	19.6803	-7.85445	1.92636	-4.07734	4.55529e-05	0.00226392	0.868783	2.92559	1.59794
126950	estExt_fgenesh3_pg.C_1930016	mfs general substrate transporter	Transporter	Delayed	1747.68	-3.65692	0.896965	-4.07699	4.56216e-05	0.00226392	18.2703	178.086	22.9558
54949	e_gw1.169.12.1	glycoside hydrolase family 16 protein	CAZy	Delayed	548.587	-3.49365	0.857005	-4.07659	4.57019e-05	0.00226392	7.99338	47.8725	28.7233
103090	fgenesh3_pg.93__45	nad-p-binding protein	Other	Delayed	193.767	-3.24662	0.797214	-4.07245	4.65202e-05	0.00229712	4.84036	22.813	29.9687
108648	estExt_Genewise1Plus.C_390074	glycoside hydrolase family 55 protein	CAZy	Delayed	3996.17	-3.11658	0.765654	-4.07048	4.69169e-05	0.00230935	38.615	373.507	341.328
126122	estExt_fgenesh3_pg.C_5810001	protein	Unknown	Delayed	82.0567	-4.46065	1.09641	-4.06841	4.73345e-05	0.00232254	1.75793	8.77938	5.35128
101527	fgenesh3_pg.260__5	protein	Unknown	Delayed	39.6175	-4.31415	1.06062	-4.06756	4.75079e-05	0.00232369	1.03451	4.31155	3.84018
101390	fgenesh3_pg.63__9	transcriptional regulator partial	Other	Delayed	37.061	-6.136	1.50938	-4.06524	4.79824e-05	0.00233952	1.95471	3.97865	5.23625
47839	e_gw1.14.331.1	duf1793-domain-containing protein	Other	Delayed	217.845	-4.32903	1.06584	-4.06161	4.87355e-05	0.00236546	10.4609	23.2305	33.1904
53535	e_gw1.7.97.1	nucleotidylyl transferase	Other	Delayed	66.117	-4.18281	1.02994	-4.06121	4.88196e-05	0.00236546	0.947717	7.05506	6.61553
120395	estExt_Genewise1.C_850046	glycoside hydrolase family 27 protein	CAZy	Delayed	2374.08	-2.8993	0.714297	-4.05895	4.92932e-05	0.00238097	101.524	288.43	1478.35
56051	e_gw1.2.95.1	amidase signature enzyme	Other	Delayed	885.414	-3.24892	0.800841	-4.05689	4.97312e-05	0.0023835	49.1976	106.678	192.204
56803	e_gw1.113.6.1	enolase c-terminal domain-like protein	Other	Delayed	380.216	-3.90374	0.962316	-4.05661	4.97903e-05	0.0023835	5.64201	34.8829	92.4515
130256	estExt_fgenesh3_pg.C_100069	protein	Unknown	Delayed	136.798	-3.23323	0.797082	-4.05633	4.98506e-05	0.0023835	4.02502	19.2707	33.8449
94683	fgenesh3_pg.33__81	protein	Unknown	Delayed	34.2581	-5.54313	1.36671	-4.05581	4.99606e-05	0.0023835	1.27157	4.19843	7.32357
113939	estExt_Genewise1Plus.C_270028	mfs general substrate transporter	Transporter	Delayed	172.148	-3.22538	0.795433	-4.05487	5.01632e-05	0.00238583	9.38554	22.7868	364.657
48756	e_gw1.283.2.1	cytochrome p450	Cytochrome P450s	Delayed	82.182	-5.16462	1.2747	-4.05163	5.08611e-05	0.00241163	2.51157	8.47446	11.6689
63611	e_gw1.286.22.1	#NAME?	Unknown	Delayed	25513.3	-2.90944	0.718796	-4.04766	5.17331e-05	0.00244549	359.254	2718.93	7316.12
110215	estExt_Genewise1Plus.C_760018	nad-p-binding protein	Other	Delayed	135.011	-3.55584	0.878712	-4.04665	5.19555e-05	0.00244854	4.66014	19.5012	21.8508
116429	estExt_Genewise1Plus.C_860072	pyridoxal-dependent decarboxylase domain protein	Other	Delayed	284.537	-3.30149	0.816034	-4.04577	5.21519e-05	0.00245035	11.2295	36.3985	11.9184
108151	estExt_fgenesh3_pm.C_40030	aldo keto reductase	Aldo-keto reductases	Delayed	1377.5	-2.81284	0.696614	-4.03787	5.39381e-05	0.00252661	8.65244	125.18	703.77
94097	fgenesh3_pg.14__73	predicted protein	Unknown	Delayed	47.0309	-5.12275	1.26968	-4.03468	5.4676e-05	0.00255347	1.4724	4.32494	14.319
47027	e_gw1.157.6.1	gmc oxidoreductase	LOX Fenton	Delayed	161.014	-3.23282	0.801602	-4.03295	5.50819e-05	0.0025647	8.09263	19.3542	8.34313
91473	fgenesh3_pg.1__218	predicted protein	Unknown	Delayed	31.7128	-6.81469	1.69051	-4.03114	5.55075e-05	0.00257678	0.708366	3.30933	2.42045
46077	e_gw1.279.9.1	glycoside hydrolase family 5 protein	CAZy	Delayed	1836.22	-4.12249	1.02319	-4.02904	5.6005e-05	0.00259211	18.4919	184.528	292.739
91752	fgenesh3_pg.112__18	protein	Unknown	Delayed	40.5406	-6.61037	1.64099	-4.02828	5.61873e-05	0.00259281	0.236429	4.96159	2.69395
128225	estExt_fgenesh3_pg.C_1820029	glycoside hydrolase family 3 protein	CAZy	Delayed	304.909	-3.12994	0.77722	-4.0271	5.64689e-05	0.00259807	10.2534	34.9066	176.901
102332	fgenesh3_pg.49__55	protein	Unknown	Delayed	19.6353	-6.06141	1.50646	-4.02361	5.73135e-05	0.00262913	0.285449	2.63492	2.94553
88053	fgenesh3_pm.90__9	transcriptional regulator	Other	Delayed	62.6283	-4.59864	1.14397	-4.0199	5.82236e-05	0.002663	1.40695	9.16945	59.554
101961	fgenesh3_pg.44__42	protein	Unknown	Delayed	90.1864	-4.29711	1.06951	-4.01784	5.8735e-05	0.00267849	2.41461	10.8584	8.0125
101327	fgenesh3_pg.81__31	predicted protein	Unknown	Delayed	230.646	-3.74193	0.933111	-4.01016	6.06768e-05	0.00274919	2.24097	21.2535	17.7259
105047	fgenesh3_pg.6__135	protein	Unknown	Delayed	676.563	-3.76521	0.938989	-4.00985	6.07576e-05	0.00274919	2.16614	58.0882	11.0837
104834	fgenesh3_pg.52__35	predicted protein	Unknown	Delayed	897.96	-2.84376	0.709235	-4.00962	6.08173e-05	0.00274919	5.25953	77.4381	15.5747
107790	estExt_fgenesh3_pm.C_610012	duf1479-domain-containing protein	Other	Delayed	1542.9	-3.4234	0.854541	-4.00612	6.17233e-05	0.00278074	14.6335	151.052	1538.2
126233	estExt_fgenesh3_pg.C_260062	#NAME?	Unknown	Delayed	624.249	-3.47211	0.866825	-4.00555	6.18739e-05	0.00278074	17.8959	71.4183	190.984
97008	fgenesh3_pg.13__71	protein	Unknown	Delayed	44.6248	-6.71972	1.67954	-4.00093	6.30935e-05	0.00282736	1.89578	4.34777	5.53382
103520	fgenesh3_pg.4__132	protein	Unknown	Delayed	20.0633	-6.34433	1.587	-3.99769	6.39641e-05	0.00285811	0.144993	2.35608	3.82114
64028	e_gw1.24.2.1	u3 small nucleolar rna-associated protein 10	Other	Delayed	124.78	-3.72199	0.932174	-3.99281	6.52959e-05	0.00290923	5.3535	11.9883	10.8221
106935	estExt_fgenesh3_pm.C_780007	alcohol oxidase-like protein	LOX Fenton	Delayed	134.196	-5.23825	1.31263	-3.99066	6.58901e-05	0.00292729	4.74875	14.1029	34.6158
52279	e_gw1.135.34.1	clavaminate synthase-like protein	Other	Delayed	160.933	-4.88365	1.22496	-3.9868	6.6971e-05	0.00296682	7.94872	23.4073	37.67
45676	e_gw1.129.17.1	clavaminate synthase-like protein	Other	Delayed	67.1336	-3.84425	0.964507	-3.98571	6.72777e-05	0.00297191	1.54794	10.6581	39.8738
128238	estExt_fgenesh3_pg.C_1670021	protein	Unknown	Delayed	75.0579	-4.35178	1.09212	-3.98472	6.75599e-05	0.0029759	2.86459	7.77454	10.1122
102131	fgenesh3_pg.38__70	protein	Unknown	Delayed	545.748	-7.28407	1.82931	-3.98186	6.83785e-05	0.00299628	1.60522	44.0577	2.7286
56735	e_gw1.21.26.1	mfs general substrate transporter	Transporter	Delayed	27.144	-6.25915	1.57196	-3.98175	6.8409e-05	0.00299628	0.502043	3.21194	1.15918
101889	fgenesh3_pg.125__13	protein	Unknown	Delayed	231.289	-4.00365	1.00728	-3.97473	7.04593e-05	0.00307738	6.53705	21.395	29.6592
103062	fgenesh3_pg.93__17	altered inheritance of mitochondria protein mitochondrial	Other	Delayed	859.903	-3.002	0.755516	-3.97345	7.08399e-05	0.00308412	8.04326	85.1281	237.942
58853	e_gw1.23.2.1	hypothetical protein FOMPIDRAFT_1116385	Unknown	Delayed	710.999	-3.00067	0.755291	-3.97287	7.10114e-05	0.00308412	10.6487	65.2172	34.6297
116189	estExt_Genewise1Plus.C_1950007	flavo protein oxygenase	Other	Delayed	1820.71	-2.97209	0.748394	-3.9713	7.14818e-05	0.00309588	24.631	202.672	555.687
61475	e_gw1.35.68.1	p-loop containing nucleoside triphosphate hydrolase protein	Other	Delayed	23.7296	-5.19424	1.30886	-3.96854	7.23154e-05	0.00312326	0.121446	2.82874	4.79151
111756	estExt_Genewise1Plus.C_1540031	glycoside hydrolase family 1 protein	CAZy	Delayed	1303.92	-5.70145	1.4386	-3.96319	7.39548e-05	0.00318519	2.49079	114.927	96.9622
96300	fgenesh3_pg.202__7	protein	Unknown	Delayed	187.058	-3.4407	0.868461	-3.96183	7.43761e-05	0.00319413	9.33918	18.0519	26.1052
88204	fgenesh3_pm.141__8	alpha beta-hydrolase	Other	Delayed	900.413	-3.46142	0.873832	-3.9612	7.45743e-05	0.00319413	12.2647	92.2232	243.674
34713	gw1.31.120.1	protein	Unknown	Delayed	26.693	-7.99987	2.02074	-3.95888	7.53018e-05	0.00321618	1.45944	2.48442	3.02653
94377	fgenesh3_pg.119__36	protein	Unknown	Delayed	59.0278	-3.99346	1.0089	-3.95824	7.5504e-05	0.00321618	2.4221	7.76234	4.67507
105375	fgenesh3_pg.75__31	predicted protein	Unknown	Delayed	65.1269	-4.18311	1.05737	-3.95616	7.61651e-05	0.00323532	1.05288	9.20668	8.87731
93859	fgenesh3_pg.3__79	protein	Unknown	Delayed	30.6001	-5.59323	1.41403	-3.95551	7.63707e-05	0.00323532	1.7002	2.83804	8.31854
103237	fgenesh3_pg.70__13	protein	Unknown	Delayed	30.0382	-5.35002	1.35386	-3.95169	7.7602e-05	0.00327853	2.24689	2.89095	12.8157
104952	fgenesh3_pg.6__40	protein	Unknown	Delayed	26.8379	-5.66042	1.43265	-3.95103	7.78156e-05	0.00327862	0.777051	2.61374	1.34672
94682	fgenesh3_pg.33__80	protein	Unknown	Delayed	35.4002	-5.47967	1.38787	-3.94825	7.87231e-05	0.00330786	0.730857	4.06764	10.9093
127367	estExt_fgenesh3_pg.C_300010	small secreted	Other	Incipient	1092.62	3.04305	0.771014	3.94681	7.91987e-05	0.00331008	162.994	72.034	3.10751
93735	fgenesh3_pg.141__14	protein	Unknown	Delayed	37.8963	-5.19257	1.31585	-3.94618	7.94078e-05	0.00331008	1.5277	5.47034	4.47461
95240	fgenesh3_pg.16__101	predicted protein	Unknown	Delayed	42.175	-6.28415	1.59247	-3.94615	7.94164e-05	0.00331008	0.26817	5.50523	1.97184
104251	fgenesh3_pg.35__14	protein	Unknown	Delayed	85.6753	-5.69759	1.44434	-3.94476	7.98793e-05	0.00331185	7.43836	3.19984	3.088
128599	estExt_fgenesh3_pg.C_910006	protein	Unknown	Delayed	262.415	-3.15487	0.799772	-3.94471	7.98952e-05	0.00331185	11.3862	33.7943	40.5991
105990	fgenesh3_pg.59__64	protein	Unknown	Delayed	71.1628	-4.01185	1.01718	-3.9441	8.00996e-05	0.00331185	2.07931	8.93618	5.20113
92596	fgenesh3_pg.168__19	sugar transporter	Transporter	Delayed	172.733	-3.54956	0.901033	-3.93944	8.16725e-05	0.00336791	3.99656	25.4272	143.071
100163	fgenesh3_pg.2__61	protein	Unknown	Delayed	54.5746	-4.87628	1.23833	-3.93777	8.22415e-05	0.00337879	0.944479	8.22901	20.3854
105987	fgenesh3_pg.59__61	protein	Unknown	Delayed	791.027	-3.69169	0.937597	-3.93739	8.23723e-05	0.00337879	33.2094	98.2556	121.148
94259	fgenesh3_pg.43__53	protein	Unknown	Delayed	21.6261	-5.7143	1.45244	-3.93428	8.34476e-05	0.00341387	0.201265	2.58946	2.30544
99537	fgenesh3_pg.272__2	predicted protein	Unknown	Delayed	41.7961	-4.2152	1.07171	-3.93316	8.38381e-05	0.00342081	0.471767	5.22648	5.31031
62616	e_gw1.203.17.1	fad nad-p-binding domain-containing protein	Other	Delayed	67.8061	-4.98454	1.26918	-3.92736	8.58846e-05	0.00349512	1.26124	7.35518	6.83396
50078	e_gw1.71.18.1	carboxylesterase from carbohydrate esterase	CAZy	Delayed	4038.84	-5.61669	1.43198	-3.92233	8.76972e-05	0.00355503	4.34761	351.481	180.137
106705	fgenesh3_pg.54__7	protein	Unknown	Incipient	1203.2	2.05741	0.524698	3.92112	8.81373e-05	0.00355503	190.844	46.3281	55.6998
49247	e_gw1.16.145.1	protein	Unknown	Delayed	206.876	-3.70961	0.946222	-3.92044	8.83867e-05	0.00355503	8.14209	27.7567	128.922
52693	e_gw1.109.15.1	taf1 transcription initiation factor tfiid subunit taf1	Other	Delayed	240.978	-3.56312	0.90887	-3.92038	8.84088e-05	0.00355503	9.74519	21.1162	13.9223
101017	fgenesh3_pg.40__58	protein	Unknown	Delayed	47.0874	-4.15765	1.06059	-3.92012	8.85032e-05	0.00355503	0.956285	7.1546	7.84982
127212	estExt_fgenesh3_pg.C_160026	predicted protein	Unknown	Delayed	95.4685	-3.83444	0.979218	-3.91581	9.00993e-05	0.00360979	3.30161	10.1418	10.1799
50975	e_gw1.202.3.1	protein	Unknown	Delayed	95.8375	-2.59387	0.662629	-3.91452	9.05846e-05	0.00361988	1.79039	9.63238	16.9427
97249	fgenesh3_pg.15__39	protein	Unknown	Delayed	36.2738	-4.47743	1.14493	-3.91065	9.20465e-05	0.00366884	0.512282	4.55046	6.46813
128083	estExt_fgenesh3_pg.C_980006	predicted protein	Unknown	Delayed	919.357	-3.56075	0.911108	-3.90815	9.3004e-05	0.00369751	3.06453	77.0222	12.7149
128500	estExt_fgenesh3_pg.C_1230017	glycoside hydrolase family 3 protein	CAZy	Delayed	528.997	-3.19453	0.817605	-3.90718	9.33796e-05	0.00370294	16.1679	55.6058	218.167
99727	fgenesh3_pg.55__25	predicted protein	Unknown	Delayed	24.9983	-7.23243	1.85178	-3.90566	9.39693e-05	0.00371682	2.28946	2.06142	2.68754
92336	fgenesh3_pg.80__35	fad binding domain-containing protein	Other	Delayed	49.6436	-5.16852	1.3242	-3.90314	9.49527e-05	0.00374616	0.75725	5.18266	8.30326
127377	estExt_fgenesh3_pg.C_300033	predicted protein	Unknown	Delayed	63.462	-3.77769	0.969016	-3.89849	9.67958e-05	0.00380216	2.71795	5.77324	5.92578
105298	fgenesh3_pg.86__57	protein	Unknown	Delayed	30.9793	-5.77995	1.48268	-3.89832	9.68625e-05	0.00380216	2.2297	2.25131	2.45948
92548	fgenesh3_pg.129__33	predicted protein	Unknown	Delayed	337.022	-3.45973	0.887742	-3.89722	9.73013e-05	0.00380512	11.7174	34.1295	28.0898
101580	fgenesh3_pg.144__45	predicted protein	Unknown	Delayed	60.4554	-5.38256	1.38124	-3.89691	9.74288e-05	0.00380512	2.05631	5.72606	3.49248
103238	fgenesh3_pg.70__14	protein	Unknown	Delayed	296.698	-4.05996	1.04284	-3.89316	9.89452e-05	0.00384536	0.975767	24.4317	3.71242
103630	fgenesh3_pg.127__32	protein	Unknown	Delayed	29.079	-6.31611	1.62258	-3.89263	9.91643e-05	0.00384536	1.00485	3.38574	8.52736
116753	estExt_Genewise1Plus.C_3900001	protein kinase subdomain-containing protein pkl cak fmp29	Other	Incipient	449.047	2.20842	0.567349	3.89253	9.92031e-05	0.00384536	65.8823	15.4468	13.1418
54576	e_gw1.34.39.1	nonribosomal peptide synthetase 12	Other	Delayed	16.2001	-7.35913	1.89179	-3.89004	0.000100229	0.00386936	0.048331	2.77927	2.85055
96337	fgenesh3_pg.154__19	terpenoid synthase	Other	Delayed	30.4038	-6.17048	1.58632	-3.88981	0.000100321	0.00386936	0.757102	3.41346	1.45594
111453	estExt_Genewise1Plus.C_580136	thi4-domain-containing protein	Other	Delayed	842.067	-3.24184	0.834158	-3.88636	0.000101758	0.00391501	22.4094	104.547	261.506
95293	fgenesh3_pg.16__154	protein	Unknown	Delayed	83.0663	-4.22069	1.08673	-3.88383	0.000102824	0.00394625	0.777835	7.97059	3.04873
101979	fgenesh3_pg.44__60	protein	Unknown	Delayed	63.6764	-4.55935	1.17415	-3.88311	0.000103128	0.00394814	1.10113	6.05925	6.07125
57391	e_gw1.81.21.1	glycosyltransferase family 22 protein	CAZy	Delayed	339.609	-3.18247	0.819803	-3.882	0.000103601	0.00395649	7.5335	28.1106	6.72722
42544	gw1.1.551.1	ubiquitin-conjugating enzyme	Other	Delayed	24.2101	-7.29831	1.88171	-3.87855	0.000105079	0.00400307	1.54566	2.39772	2.31016
95876	fgenesh3_pg.96__9	protein	Unknown	Delayed	42.4124	-5.53835	1.42827	-3.87767	0.000105461	0.00400779	0.510569	6.37646	10.6022
91733	fgenesh3_pg.294__11	p-loop containing nucleoside triphosphate hydrolase protein	Other	Delayed	84.9502	-3.94987	1.01926	-3.87525	0.000106517	0.00403801	2.83106	8.23242	1.85524
105652	fgenesh3_pg.122__9	protein	Unknown	Delayed	34.6677	-7.81802	2.01855	-3.87309	0.000107463	0.00405609	0.151453	3.75677	3.10769
46717	e_gw1.41.17.1	protein	Unknown	Delayed	108.897	-4.44366	1.14735	-3.87297	0.000107517	0.00405609	5.0883	11.9415	12.1992
113849	estExt_Genewise1Plus.C_1780008	40s ribosomal protein s2	Other	Incipient	260.52	3.21629	0.830893	3.87088	0.000108441	0.00408103	38.1275	2.80056	3.44811
52400	e_gw1.152.8.1	guanine deaminase	Other	Delayed	1291.25	-3.47161	0.897136	-3.86966	0.000108989	0.00409012	5.34589	107.492	14.7393
23306	gw1.4.72.1	fad nad -binding domain-containing protein	Other	Delayed	69.796	-5.49824	1.42104	-3.86916	0.00010921	0.00409012	0.904515	8.01512	7.75961
105774	fgenesh3_pg.10__82	protein	Unknown	Delayed	27.1544	-4.82645	1.248	-3.86734	0.00011003	0.0041109	1.37878	2.44695	3.39467
51639	e_gw1.46.5.1	hypothetical protein CERSUDRAFT_161695	Unknown	Delayed	232.857	-2.47601	0.641443	-3.86007	0.000113357	0.00422474	8.29379	22.0205	24.9589
99870	fgenesh3_pg.68__41	predicted protein	Unknown	Delayed	1951.8	-3.43297	0.889486	-3.85949	0.000113622	0.00422474	14.2233	166.405	19.8626
89382	fgenesh3_pm.67__5	candidate laccase	LOX Other	Delayed	95.4353	-4.99915	1.29754	-3.85279	0.000116779	0.00433172	6.11485	6.83978	6.78465
126038	estExt_fgenesh3_pg.C_10072	protein	Unknown	Delayed	66.9169	-4.23335	1.10035	-3.84727	0.000119443	0.00441998	1.27675	7.05578	8.48266
47978	e_gw1.43.57.1	cytochrome p450	Cytochrome P450s	Delayed	49.0056	-3.63564	0.945272	-3.84614	0.000119996	0.00442984	0.80871	4.85946	4.65381
109743	estExt_Genewise1Plus.C_110011	glycoside hydrolase family 1 protein	CAZy	Delayed	675.258	-3.68421	0.958117	-3.84527	0.000120422	0.004435	22.9032	92.2864	252.874
52614	e_gw1.200.38.1	redoxin-domain-containing protein	Other	Delayed	1685.76	-2.42749	0.63151	-3.84395	0.00012107	0.00444831	41.2689	174.99	231.691
103340	fgenesh3_pg.134__22	meiotically up-regulated gene 190 protein	Other	Delayed	98.9565	-3.85235	1.0044	-3.83547	0.000125325	0.00459376	2.64353	10.7904	16.6677
92730	fgenesh3_pg.60__56	protein	Unknown	Delayed	32.0393	-4.15352	1.08329	-3.83418	0.000125985	0.00459495	0.526774	3.79931	2.56809
129842	estExt_fgenesh3_pg.C_1080039	protein	Unknown	Delayed	79.8655	-2.9066	0.758136	-3.83387	0.000126143	0.00459495	3.62803	7.68109	6.59424
64600	e_gw1.88.67.1	protein	Unknown	Delayed	21.9578	-5.10139	1.33068	-3.83367	0.000126246	0.00459495	0.242351	3.01936	12.6135
103094	fgenesh3_pg.93__49	predicted protein	Unknown	Delayed	102.086	-4.50087	1.17444	-3.83234	0.000126929	0.00460899	4.88865	8.52945	5.39648
56875	e_gw1.27.40.1	cytochrome p450	Cytochrome P450s	Delayed	35.6759	-5.18275	1.35325	-3.82986	0.000128217	0.00464487	0.466239	4.06696	3.27429
105857	fgenesh3_pg.173__20	protein	Unknown	Delayed	45.984	-4.98702	1.30257	-3.8286	0.000128872	0.00465773	1.06459	4.84851	9.2272
55086	e_gw1.123.34.1	glycoside hydrolase family 31 protein	CAZy	Delayed	57.1741	-4.66587	1.21893	-3.82785	0.000129267	0.00466112	0.695079	6.95055	3.69875
96906	fgenesh3_pg.117__21	protein	Unknown	Delayed	50.0994	-5.42975	1.41907	-3.82626	0.000130104	0.00468041	2.2651	4.3841	8.03008
102415	fgenesh3_pg.23__55	protein	Unknown	Delayed	30.6879	-4.72663	1.23567	-3.82515	0.000130693	0.00468512	0.911878	3.92569	5.06914
114995	estExt_Genewise1Plus.C_420073	hypothetical protein DICSQDRAFT_107433	Unknown	Delayed	930.007	-2.56836	0.67149	-3.82487	0.000130839	0.00468512	40.5772	109.063	648.749
94473	fgenesh3_pg.22__48	predicted protein	Unknown	Delayed	46.6152	-5.11098	1.33675	-3.82342	0.000131612	0.00470195	0.923825	4.69901	1.93052
103940	fgenesh3_pg.136__9	protein	Unknown	Delayed	55.0617	-5.16902	1.35277	-3.82107	0.000132875	0.00473615	0.91123	5.58159	4.02657
93559	fgenesh3_pg.18__104	predicted protein	Unknown	Delayed	53.0589	-4.05958	1.06354	-3.81706	0.000135052	0.00480271	1.29856	6.29959	7.57638
99771	fgenesh3_pg.55__69	protein	Unknown	Delayed	97.3442	-3.53247	0.925816	-3.81553	0.000135894	0.00482158	4.22484	11.9433	19.5375
54542	e_gw1.245.1.1	mfs general substrate transporter	Transporter	Delayed	57.9	-4.33892	1.1389	-3.80975	0.000139107	0.00492065	1.83017	7.05024	4.14674
120448	estExt_Genewise1.C_5390001	family s53 protease	Proteases	Delayed	295.853	-3.95535	1.03832	-3.80937	0.000139321	0.00492065	18.7502	42.5786	29.1669
59600	e_gw1.50.165.1	arabinogalactan endo- -beta-galactosidase	CAZy	Delayed	82.3914	-4.71985	1.24016	-3.80582	0.000141333	0.00497776	1.50612	10.9404	165.195
91512	fgenesh3_pg.1__257	protein	Unknown	Delayed	58.8627	-4.51859	1.18751	-3.8051	0.000141748	0.00497776	2.43672	7.51291	10.7309
55542	e_gw1.55.26.1	mfs general substrate transporter	Transporter	Delayed	82.3732	-3.81697	1.00319	-3.80483	0.000141901	0.00497776	2.64406	9.71828	6.32125
127509	estExt_fgenesh3_pg.C_510072	mitochondrial carrier	Other	Incipient	1190.92	3.25981	0.857097	3.80331	0.000142774	0.00499708	209.978	48.6776	4.63224
123771	estExt_Genewise1.C_2350026	tpr-like partial	Other	Delayed	579.151	-2.38871	0.628832	-3.79864	0.000145491	0.0050753	10.0638	54.6557	22.8093
105236	fgenesh3_pg.203__17	fad nad-p-binding domain-containing protein	Other	Delayed	817.35	-3.12625	0.823056	-3.79835	0.000145663	0.0050753	3.07765	71.8364	32.2477
101774	fgenesh3_pg.227__5	protein	Unknown	Delayed	7636.8	-2.51336	0.662122	-3.79591	0.000147101	0.00511391	272.416	790.799	47.7142
106184	fgenesh3_pg.114__38	protein	Unknown	Delayed	127.726	-3.53432	0.932534	-3.79001	0.000150638	0.00522517	4.49177	17.0529	12.5848
89734	fgenesh3_pm.9__14	alcohol dehydrogenase	Other	Delayed	17.636	-6.66534	1.75914	-3.78897	0.000151271	0.00523538	0.239139	2.21987	26.6258
101838	fgenesh3_pg.249__3	protein	Unknown	Delayed	71.7161	-4.22552	1.11573	-3.78724	0.000152332	0.00526038	1.98455	7.27509	8.64367
96987	fgenesh3_pg.13__50	protein	Unknown	Delayed	41.6581	-6.05827	1.60106	-3.78391	0.000154385	0.00531941	0.89522	6.94918	2.62917
93143	fgenesh3_pg.11__70	protein	Unknown	Delayed	66.6292	-4.52487	1.19613	-3.78292	0.000155001	0.0053288	0.992778	6.73821	2.56599
53257	e_gw1.107.15.1	nad-aldehyde dehydrogenase	Other	Delayed	62.4183	-4.42918	1.1711	-3.78208	0.00015552	0.00533483	1.43465	6.02635	9.7704
52218	e_gw1.135.4.1	oligopeptide transporter	Transporter	Delayed	115.251	-4.85237	1.28369	-3.78002	0.000156819	0.00536716	0.511868	10.4698	7.09428
91255	fgenesh3_pg.558__2	protein	Unknown	Delayed	22.1791	-7.32583	1.93832	-3.77948	0.000157155	0.00536716	0.682837	2.30212	0.306064
58218	e_gw1.44.23.1	protein	Unknown	Delayed	70.9491	-4.95461	1.31229	-3.77555	0.000159655	0.00544054	4.34599	8.00394	8.82385
103041	fgenesh3_pg.28__76	valosin-containing protein	Other	Delayed	1045.62	-3.82153	1.01261	-3.77395	0.000160682	0.00544978	7.03052	84.1244	19.9576
100933	fgenesh3_pg.27__105	subtilisin-like protein	Other	Delayed	105.482	-3.69656	0.979593	-3.77357	0.000160928	0.00544978	3.83323	12.1913	28.22
57003	e_gw1.40.22.1	mitochondrial chaperone bcs1	Other	Delayed	58.8113	-4.63824	1.22917	-3.77349	0.00016098	0.00544978	1.75116	5.66831	7.5475
127425	estExt_fgenesh3_pg.C_710052	protein	Unknown	Delayed	362.514	-3.5149	0.931914	-3.7717	0.000162139	0.00547706	11.4365	62.3943	237.945
62768	e_gw1.75.15.1	protein	Unknown	Delayed	48.0163	-5.94532	1.5776	-3.76859	0.00016417	0.00553359	3.26626	5.10238	8.41855
47997	e_gw1.43.9.1	mfs general substrate transporter	Transporter	Delayed	31.0696	-5.44003	1.44386	-3.76769	0.000164763	0.00554154	1.15711	4.08486	2.67605
125910	estExt_fgenesh3_pg.C_290046	protein	Unknown	Delayed	893.588	-3.35987	0.891979	-3.76676	0.00016538	0.00555025	12.122	146.533	170.306
93920	fgenesh3_pg.3__140	protein	Unknown	Delayed	155.098	-3.2928	0.874617	-3.76485	0.000166649	0.00558076	3.85284	16.4688	18.3799
50305	e_gw1.58.97.1	hsp20-like chaperone	Other	Delayed	927.203	-3.38794	0.900538	-3.76212	0.000168477	0.00562981	2.83785	75.7971	15.3406
103880	fgenesh3_pg.12__100	protein	Unknown	Delayed	589.014	-3.09206	0.822387	-3.75986	0.000170009	0.0056688	15.6859	64.2547	20.609
101046	fgenesh3_pg.267__1	protein	Unknown	Delayed	33.3941	-5.67744	1.51047	-3.75873	0.000170779	0.00568039	0.478752	4.05644	5.64708
99875	fgenesh3_pg.68__46	protein	Unknown	Delayed	547.979	-3.44916	0.917753	-3.75826	0.000171096	0.00568039	3.28916	47.9558	14.9428
97657	fgenesh3_pg.354__5	protein	Unknown	Delayed	44.5922	-5.57809	1.48443	-3.75774	0.000171456	0.00568039	1.4558	3.95724	3.34988
104164	fgenesh3_pg.57__3	#NAME?	Unknown	Delayed	31.3774	-4.22801	1.12552	-3.75651	0.000172303	0.00569024	0.448688	3.76075	4.49354
60728	e_gw1.101.72.1	amino acid transporter	Transporter	Delayed	113.577	-2.65461	0.706722	-3.75624	0.000172487	0.00569024	4.04279	12.9795	15.1519
124517	estExt_Genewise1.C_1360008	benzoquinone reductase	LOX Fenton	Incipient	599.259	3.43148	0.915135	3.7497	0.000177046	0.00582824	89.0673	4.73812	0.997085
125582	estExt_Genewise1.C_1140083	small secreted	Other	Incipient	646.36	3.168	0.845319	3.7477	0.000178462	0.00586239	98.6526	43.5822	4.27402
97224	fgenesh3_pg.15__14	protein	Unknown	Delayed	21.0021	-5.19523	1.38652	-3.74695	0.000178996	0.00586752	0.144028	3.13637	0.948345
98623	fgenesh3_pg.140__20	protein	Unknown	Delayed	39.7955	-5.53582	1.47852	-3.74417	0.00018099	0.00590017	1.89431	4.72774	5.49281
120252	estExt_Genewise1.C_510029	aldo keto reductase	Aldo-keto reductases	Delayed	682.159	-3.04466	0.813187	-3.74411	0.000181037	0.00590017	33.4737	97.7979	379.282
128101	estExt_fgenesh3_pg.C_1070014	glycoside hydrolase family 35 protein	CAZy	Delayed	3396.99	-2.74165	0.732284	-3.74397	0.000181134	0.00590017	111.275	371.68	1036.84
129476	estExt_fgenesh3_pg.C_790065	glycoside hydrolase family 2 protein	CAZy	Delayed	1105.78	-3.39856	0.908317	-3.7416	0.000182851	0.0059436	11.4378	100.152	23.168
99350	fgenesh3_pg.4999__1	predicted protein	Unknown	Delayed	81.5532	-4.65035	1.24312	-3.74088	0.000183378	0.00594826	1.38595	8.86252	13.0509
127520	estExt_fgenesh3_pg.C_1370005	alpha beta-hydrolase	Other	Delayed	1387.45	-3.26406	0.872871	-3.73945	0.000184424	0.00596972	32.3224	179.233	597.372
100251	fgenesh3_pg.2__149	glycoside hydrolase family 51 protein	CAZy	Delayed	1966.85	-3.2215	0.861788	-3.73816	0.000185372	0.00598789	53.6469	181.316	184.819
108741	estExt_Genewise1Plus.C_10207	cysteine proteinase	Proteases	Delayed	548.078	-3.7691	1.00872	-3.73651	0.000186595	0.00601487	9.00699	48.5517	19.6115
99179	fgenesh3_pg.159__4	protein	Unknown	Delayed	41.7611	-4.51168	1.20888	-3.73213	0.00018987	0.00610773	1.59214	4.71314	5.76841
93453	fgenesh3_pg.562__1	protein	Unknown	Delayed	21.1137	-5.2864	1.4186	-3.72648	0.000194174	0.00622483	0.354659	3.81388	10.4188
129366	estExt_fgenesh3_pg.C_4160002	heat shock protein 60	Other	Incipient	970.865	2.22132	0.596121	3.7263	0.000194313	0.00622483	152.714	22.2705	7.90128
93806	fgenesh3_pg.3__26	protein	Unknown	Delayed	27.6354	-6.0215	1.61627	-3.72556	0.000194884	0.00623026	0.434979	3.06332	2.66333
105582	fgenesh3_pg.138__39	proteophosphoglycan 5	Other	Delayed	67.9769	-3.84572	1.03331	-3.72175	0.000197848	0.00631199	2.05911	6.57086	22.5297
88072	fgenesh3_pm.11__14	protein	Unknown	Delayed	180.014	-3.116	0.837578	-3.72025	0.000199026	0.00633655	4.99179	22.2943	38.4805
92528	fgenesh3_pg.129__13	protein	Unknown	Incipient	163.986	3.65603	0.983302	3.71811	0.000200718	0.00636955	19.3976	4.73601	4.56318
97861	fgenesh3_pg.454__2	protein	Unknown	Delayed	36.5158	-4.37443	1.17659	-3.7179	0.000200884	0.00636955	0.253857	4.62738	1.28893
48661	e_gw1.163.22.1	rna 3 -terminal phosphate cyclase	Other	Delayed	37.0847	-5.46747	1.47093	-3.71701	0.000201597	0.0063791	3.46637	3.12586	4.94423
38452	gw1.103.31.1	conidiation protein 6	Other	Delayed	34.2218	-4.78489	1.28782	-3.71551	0.000202796	0.00639895	1.26352	4.71285	7.15141
87932	fgenesh3_pm.92__11	p-loop containing nucleoside triphosphate hydrolase protein	Other	Delayed	638.173	-2.8195	0.758912	-3.71519	0.000203049	0.00639895	29.0846	62.9171	115.176
97129	fgenesh3_pg.32__28	protein	Unknown	Delayed	34.5277	-6.67984	1.79835	-3.71442	0.000203667	0.00640537	0.941891	3.92979	7.92511
94196	fgenesh3_pg.234__5	protein	Unknown	Delayed	30.2803	-5.23707	1.41217	-3.70852	0.000208471	0.0065352	0.443105	3.66025	2.56012
57081	e_gw1.267.14.1	lectin 2b	Other	Delayed	62.6321	-4.00067	1.07884	-3.70832	0.000208637	0.0065352	3.43699	6.60517	3.23447
103901	fgenesh3_pg.12__121	mfs git1p-like glycerophosphoinositol permease	Other	Delayed	27.3145	-5.81093	1.5677	-3.70665	0.00021002	0.00656524	1.75513	2.58612	0.438077
91341	fgenesh3_pg.1__86	protein	Unknown	Delayed	73.5247	-4.25902	1.15109	-3.69999	0.000215611	0.00671539	1.62813	9.23527	4.83989
50014	e_gw1.30.32.1	glycoside hydrolase	CAZy	Delayed	343.134	-2.9755	0.805235	-3.6952	0.000219716	0.00682703	7.05976	32.7705	54.3911
91371	fgenesh3_pg.1__116	protein	Unknown	Delayed	30.3905	-5.05894	1.37017	-3.69221	0.000222316	0.00689403	0.561545	3.2564	3.95896
47034	e_gw1.157.24.1	nad -binding protein	Other	Delayed	91.736	-3.32076	0.900005	-3.68971	0.000224509	0.00694813	1.97135	12.3596	39.8223
111395	estExt_Genewise1Plus.C_710082	nad -binding protein	Other	Delayed	124.444	-3.39565	0.920475	-3.68902	0.000225121	0.0069532	4.62225	19.8126	151.932
100640	fgenesh3_pg.178__21	protein	Unknown	Delayed	83.3779	-4.04857	1.09812	-3.68681	0.000227079	0.00699971	0.698556	9.19021	2.71532
95272	fgenesh3_pg.16__133	predicted protein	Unknown	Delayed	33.2258	-7.25699	1.96914	-3.68536	0.000228376	0.00702575	3.74035	1.9662	0.66566
60835	e_gw1.12.200.1	protein	Unknown	Delayed	509.473	-3.79936	1.03111	-3.68474	0.000228935	0.00702899	6.6854	54.2878	71.0235
98774	fgenesh3_pg.206__4	protein	Unknown	Delayed	180.818	-2.42339	0.658165	-3.68205	0.000231369	0.00708062	5.50082	17.5366	18.1795
126715	estExt_fgenesh3_pg.C_180113	protein	Unknown	Delayed	38.0898	-3.58422	0.973546	-3.68161	0.000231764	0.00708062	1.22499	4.42828	19.9822
124136	estExt_Genewise1.C_1340016	p-loop containing nucleoside triphosphate hydrolase protein	Other	Delayed	97.6869	-3.34758	0.909331	-3.68137	0.000231987	0.00708062	3.81545	9.10993	18.2838
102083	fgenesh3_pg.38__22	protein	Unknown	Delayed	90.4294	-4.05548	1.10182	-3.68072	0.000232579	0.00708476	4.73735	10.2693	14.5254
24732	gw1.265.2.1	peptidase c14	Proteases	Delayed	44.3424	-5.57621	1.51575	-3.67885	0.000234288	0.00712281	1.57214	5.83378	1.82053
106404	fgenesh3_pg.104__7	protein	Unknown	Delayed	45.4177	-4.10537	1.11621	-3.67795	0.000235119	0.00713408	1.68563	4.99053	2.97448
99538	fgenesh3_pg.272__3	sterol esterase from carbohydrate esterase family ce10	CAZy	Delayed	56.7332	-5.25413	1.42964	-3.67513	0.000237726	0.00719835	6.57227	3.59367	15.1994
103261	fgenesh3_pg.70__37	predicted protein	Unknown	Delayed	51.048	-5.12504	1.3947	-3.67466	0.000238165	0.00719835	0.0541741	5.56373	1.01927
97563	fgenesh3_pg.200__9	protein	Unknown	Delayed	62.0207	-3.83238	1.04311	-3.674	0.000238783	0.00720297	0.976702	6.13561	3.9198
64095	e_gw1.47.41.1	protein	Unknown	Delayed	122.768	-3.95466	1.07727	-3.67102	0.000241589	0.00726128	3.39068	19.4937	14.9993
56055	e_gw1.2.7.1	alcohol oxidase-like protein	LOX Fenton	Delayed	83.6001	-3.89887	1.06209	-3.67095	0.000241652	0.00726128	2.36715	7.69428	11.852
105383	fgenesh3_pg.75__39	predicted protein	Unknown	Delayed	70.1624	-3.50199	0.95423	-3.66997	0.000242582	0.00727513	2.47182	9.34506	6.79561
96254	fgenesh3_pg.175__8	protein	Unknown	Delayed	48.0846	-4.64564	1.2665	-3.6681	0.000244357	0.0073126	0.447394	6.59832	3.79414
98945	fgenesh3_pg.150__17	predicted protein	Unknown	Delayed	64.2904	-4.92517	1.34286	-3.66767	0.000244775	0.0073126	1.92383	6.27804	1.00266
126622	estExt_fgenesh3_pg.C_370012	protein	Unknown	Delayed	72.9508	-3.93604	1.07341	-3.66686	0.000245551	0.00732166	2.35484	7.71976	13.2909
100548	fgenesh3_pg.31__45	predicted protein	Unknown	Incipient	415.506	2.4356	0.664592	3.6648	0.000247527	0.00736644	72.2565	10.7263	7.07986
34850	gw1.6.170.1	aromatic compound dioxygenase	LOX Other	Delayed	174.02	-2.58946	0.707388	-3.66059	0.000251637	0.00747439	7.44982	23.8317	58.8181
101506	fgenesh3_pg.236__21	citrate synthase	Sugar Metabolism	Delayed	837.197	-3.95515	1.08109	-3.65848	0.000253717	0.00752177	2.1612	71.2228	1.12829
99543	fgenesh3_pg.272__8	gmc oxidoreductase	LOX Fenton	Delayed	145.182	-4.67177	1.27724	-3.65769	0.000254495	0.00753042	4.34223	13.7402	8.73395
62582	e_gw1.203.12.1	fad nad-p-binding domain-containing protein	Other	Delayed	217.959	-2.68234	0.733955	-3.65463	0.000257548	0.00760626	5.18813	22.6957	47.8304
117372	estExt_Genewise1.C_390069	sterol esterase from carbohydrate esterase family ce10	CAZy	Delayed	3592.53	-2.83239	0.775263	-3.65346	0.000258733	0.00762671	238.4	396.108	370.814
103793	fgenesh3_pg.12__13	protein	Unknown	Delayed	453.929	-3.63394	0.995424	-3.65064	0.000261586	0.00769619	5.19585	46.9652	34.0728
106397	fgenesh3_pg.24__106	cytochrome p450	Cytochrome P450s	Delayed	558.178	-3.80635	1.04302	-3.64937	0.000262882	0.00771967	3.90802	47.5486	7.21575
104336	fgenesh3_pg.198__1	mfs general substrate transporter	Transporter	Delayed	55.441	-4.83471	1.32512	-3.64851	0.000263765	0.00773095	1.90793	5.62403	8.84856
106790	fgenesh3_pg.88__7	predicted protein	Unknown	Delayed	39.817	-4.18908	1.14887	-3.64627	0.000266076	0.00778398	1.9347	4.07897	10.7441
98707	fgenesh3_pg.115__45	protein	Unknown	Delayed	769.415	-3.30156	0.90604	-3.64394	0.000268497	0.00783188	2.9716	66.5481	14.3213
53375	e_gw1.87.118.1	homoserine o-acetyltransferase	Other	Delayed	630.41	-2.70062	0.741171	-3.64372	0.000268724	0.00783188	6.97198	53.3507	7.48473
106361	fgenesh3_pg.24__70	predicted protein	Unknown	Delayed	44.6088	-4.0028	1.09979	-3.63962	0.000273042	0.00794281	0.563052	4.88488	6.21655
99947	fgenesh3_pg.158__10	protein	Unknown	Delayed	111.565	-3.03642	0.834426	-3.63893	0.000273775	0.00794922	3.37798	13.165	11.6521
116957	estExt_Genewise1Plus.C_240134	sure-like protein	Other	Delayed	180.401	-3.29106	0.904769	-3.63746	0.000275344	0.00796115	9.19316	22.2781	17.8949
120225	estExt_Genewise1.C_960087	0	Unknown	Delayed	468.474	-2.25088	0.618841	-3.63725	0.00027556	0.00796115	21.3789	64.1884	317.615
93376	fgenesh3_pg.41__28	protein	Unknown	Delayed	124.436	-3.91975	1.07772	-3.63707	0.00027576	0.00796115	4.09952	11.8577	9.12927
112724	estExt_Genewise1Plus.C_870106	predicted protein	Unknown	Delayed	1718.99	-3.22249	0.886124	-3.63662	0.00027624	0.00796115	22.7424	154.249	43.7864
46963	e_gw1.18.59.1	predicted protein	Unknown	Delayed	624.877	-3.0355	0.834855	-3.63596	0.000276951	0.00796683	2.8067	56.2442	7.54783
130048	estExt_fgenesh3_pg.C_520071	hypothetical iron reductase	LOX Fenton	Delayed	815.314	-3.08773	0.849968	-3.63276	0.000280411	0.0080215	16.5415	76.7477	10.4126
94337	fgenesh3_pg.193__28	protein	Unknown	Delayed	67.5722	-4.30029	1.18387	-3.6324	0.000280799	0.0080215	1.80145	6.8497	2.58289
105924	fgenesh3_pg.66__62	protein	Unknown	Delayed	22.5266	-4.82018	1.327	-3.63238	0.000280817	0.0080215	0.848458	2.606	3.80417
57564	e_gw1.63.1.1	glycoside hydrolase family 2 protein	CAZy	Delayed	7421.34	-2.67799	0.737274	-3.63229	0.000280921	0.0080215	172.342	769.021	1661.07
61732	e_gw1.64.23.1	fmn-dependent alpha-hydroxy acid dehydrogenase	Other	Delayed	137.955	-3.458	0.952363	-3.63097	0.000282356	0.00804024	3.20162	15.7818	29.1185
48962	e_gw1.62.74.1	family s53 protease	Proteases	Delayed	103.24	-5.0716	1.39685	-3.63074	0.000282614	0.00804024	4.54859	13.8293	108.887
125259	estExt_Genewise1.C_1510032	flavo protein oxygenase	Other	Delayed	1844.23	-2.63781	0.72744	-3.62616	0.00028767	0.00815659	28.5748	204.31	574.618
48160	e_gw1.119.11.1	cytochrome p450	Cytochrome P450s	Delayed	58.8213	-4.2461	1.17099	-3.62608	0.000287756	0.00815659	2.37077	7.48486	10.8102
44367	e_gw1.78.6.1	hypothetical protein CERSUDRAFT_106310	Unknown	Delayed	218.435	-2.82786	0.780745	-3.622	0.000292333	0.00827122	5.81045	17.9599	13.0804
91795	fgenesh3_pg.170__8	acid protease	Proteases	Delayed	51.4554	-3.0477	0.842374	-3.61799	0.000296899	0.0083814	1.02288	6.07839	6.31156
101425	fgenesh3_pg.63__44	protein	Unknown	Delayed	23.081	-5.88896	1.62806	-3.61716	0.000297849	0.0083814	0.506682	2.63803	2.16038
94920	fgenesh3_pg.62__8	protein	Unknown	Delayed	98.0773	-3.72231	1.02959	-3.61532	0.000299972	0.00842585	2.90645	9.15706	10.7992
95218	fgenesh3_pg.16__79	predicted protein	Unknown	Delayed	40.7584	-5.82279	1.61084	-3.61476	0.00030063	0.00842907	3.75086	2.79512	8.29031
58796	e_gw1.49.8.1	leucyl aminopeptidase	Proteases	Delayed	255.483	-3.95673	1.09564	-3.61134	0.000304614	0.00852535	13.4019	22.6238	46.0149
112633	estExt_Genewise1Plus.C_980022	aldo keto reductase	Aldo-keto reductases	Delayed	204.446	-3.70864	1.02719	-3.61048	0.000305634	0.00853849	4.27854	24.7726	204.431
94708	fgenesh3_pg.264__10	protein	Unknown	Delayed	62.4623	-4.24436	1.17575	-3.60991	0.000306301	0.00854172	1.94068	5.56072	5.0907
101430	fgenesh3_pg.63__49	predicted protein	Unknown	Incipient	695.885	2.69688	0.747334	3.60867	0.000307769	0.00856724	104.936	48.6475	7.72961
43234	e_gw1.8.255.1	l-aminoadipate-semialdehyde dehydrogenase	Other	Delayed	273.851	-2.91415	0.809425	-3.60028	0.000317879	0.00883282	12.6611	32.0269	157.633
112216	estExt_Genewise1Plus.C_1350022	actin-like atpase domain-containing protein	Other	Delayed	699.183	-2.83709	0.788344	-3.5988	0.000319688	0.00886721	8.7944	69.3764	554.491
64061	e_gw1.104.10.1	metallo-dependent phosphatase	Other	Delayed	88.6931	-3.64358	1.01272	-3.59783	0.000320887	0.00888455	4.69029	9.62621	13.2603
100108	fgenesh3_pg.2__6	protein	Unknown	Delayed	24.8202	-5.24836	1.45911	-3.59695	0.000321969	0.00889864	0.430994	3.14769	4.40551
61132	e_gw1.108.38.1	oxalate decarboxylase	LOX Other	Delayed	1196.71	-3.06427	0.852766	-3.59333	0.000326478	0.0090072	18.6418	160.001	10.3882
126678	estExt_fgenesh3_pg.C_180027	0	Unknown	Delayed	53.9154	-4.2919	1.19478	-3.59222	0.000327871	0.00902647	1.92478	6.35878	8.32204
123513	estExt_Genewise1.C_230066	epimerase-domain-containing protein	Other	Delayed	85.0777	-3.93116	1.09447	-3.59184	0.000328348	0.00902647	1.82856	10.0534	10.8573
97355	fgenesh3_pg.135__25	protein	Unknown	Delayed	1026.44	-2.60731	0.725989	-3.59139	0.000328923	0.00902647	40.8578	132.798	877.853
102642	fgenesh3_pg.42__17	protein	Unknown	Delayed	25.53	-5.3462	1.4899	-3.5883	0.000332838	0.00911775	0.699083	2.73739	5.52014
58724	e_gw1.49.77.1	aldo keto reductase	Aldo-keto reductases	Delayed	346.115	-2.81444	0.78445	-3.58778	0.000333501	0.00911982	18.1932	47.5955	119.301
116469	estExt_Genewise1Plus.C_750050	cytochrome p450	Cytochrome P450s	Delayed	246.172	-2.72036	0.758985	-3.58421	0.000338104	0.00922939	15.6738	26.7867	30.6369
95997	fgenesh3_pg.51__40	protein	Unknown	Delayed	32.4643	-4.39678	1.22694	-3.58353	0.000338983	0.0092371	1.40042	3.29417	4.53643
94157	fgenesh3_pg.14__133	non-catalytic module family expn protein	Other	Delayed	55.5807	-4.74337	1.32383	-3.58307	0.000339577	0.0092371	1.59105	6.10627	9.01323
127910	estExt_fgenesh3_pg.C_1450032	set domain-containing protein	Other	Delayed	89.0934	-3.75467	1.04915	-3.57877	0.000345217	0.00935991	3.34053	10.7111	5.12906
24272	gw1.4.93.1	xylose isomerase-like protein	Sugar Metabolism	Delayed	16.3261	-5.43711	1.5193	-3.57871	0.000345299	0.00935991	0.204095	2.29462	2.2419
63535	e_gw1.219.32.1	metabolite transporter	Transporter	Delayed	70.1844	-3.75114	1.04835	-3.57814	0.000346047	0.0093638	1.0107	6.97439	7.05354
104221	fgenesh3_pg.57__60	3-ketoacyl- reductase	Other	Delayed	21.9762	-4.7734	1.33445	-3.57706	0.000347478	0.00938614	0.224015	3.08228	4.86292
95349	fgenesh3_pg.103__40	hypothetical protein CERSUDRAFT_122341	Unknown	Delayed	62.5761	-3.1504	0.881129	-3.57541	0.000349673	0.00942902	2.23584	7.44439	14.8566
94973	fgenesh3_pg.62__61	alpha beta-hydrolase	Other	Delayed	76.9534	-3.27191	0.915302	-3.57468	0.000350658	0.00943915	2.62414	8.96463	24.4696
127772	estExt_fgenesh3_pg.C_1470038	predicted protein	Unknown	Incipient	2431.94	2.87235	0.803687	3.57396	0.000351618	0.0094454	351.074	88.3595	22.3494
92794	fgenesh3_pg.82__38	predicted protein	Unknown	Delayed	27.9608	-4.55568	1.27481	-3.5736	0.000352109	0.0094454	1.65767	2.51809	0.556835
102144	fgenesh3_pg.38__83	protein	Unknown	Delayed	36.8299	-5.4963	1.53851	-3.57249	0.000353609	0.00946926	0.782644	4.60961	1.59738
92482	fgenesh3_pg.105__24	wd40 repeat-like protein	Other	Delayed	301.048	-4.05707	1.13601	-3.57134	0.000355157	0.00949433	6.47437	26.3113	20.9281
106579	fgenesh3_pg.201__10	protein	Unknown	Delayed	108.84	-4.06145	1.13764	-3.57007	0.000356886	0.00952412	2.52506	11.7423	21.6139
113463	estExt_Genewise1Plus.C_17180004	duf1479-domain-containing protein	Other	Delayed	3121.84	-2.98821	0.837782	-3.56681	0.000361348	0.00962664	16.1049	274.761	916.532
61936	e_gw1.120.1.1	serine carboxypeptidase	Proteases	Delayed	382.865	-2.65911	0.745763	-3.56563	0.000362985	0.00963824	3.66311	34.0987	7.82547
130126	estExt_fgenesh3_pg.C_1060039	smr-domain-containing protein	Other	Delayed	91.207	-3.19475	0.896039	-3.56542	0.00036328	0.00963824	2.31603	9.80932	7.61765
55666	e_gw1.68.23.1	fad nad -binding domain-containing protein	Other	Delayed	120.624	-2.56106	0.718407	-3.56492	0.000363972	0.00963824	6.7399	12.8364	15.4931
102729	fgenesh3_pg.42__104	tpr-like partial	Other	Delayed	388.173	-2.74621	0.770389	-3.5647	0.00036427	0.00963824	4.46081	34.2155	11.9406
103828	fgenesh3_pg.12__48	protein	Unknown	Delayed	75.7774	-3.78147	1.06142	-3.56266	0.000367118	0.00968733	2.06878	7.76408	8.84727
55501	e_gw1.55.16.1	iron permease	LOX Fenton	Delayed	269.161	-2.76933	0.777418	-3.56222	0.000367729	0.00968733	11.6409	31.1888	20.3389
126816	estExt_fgenesh3_pg.C_30125	fad nad-p-binding domain-containing protein	Other	Delayed	546.599	-2.72193	0.764152	-3.56203	0.000368	0.00968733	5.33306	48.9788	35.612
60538	e_gw1.4.227.1	macrofage activating glycoprotein	Other	Delayed	24.9464	-5.34071	1.50058	-3.55909	0.000372144	0.00976495	1.06548	3.49561	3.03446
93861	fgenesh3_pg.3__81	protein	Unknown	Delayed	22.467	-5.10122	1.43331	-3.55904	0.000372208	0.00976495	0.450958	2.39393	5.20954
35709	gw1.238.36.1	p-loop containing nucleoside triphosphate hydrolase protein	Other	Delayed	459.197	-3.05904	0.860024	-3.55692	0.000375225	0.00982092	7.44331	41.6267	8.76176
44553	e_gw1.26.76.1	general substrate transporter	Transporter	Delayed	1455.8	-2.57285	0.723392	-3.55665	0.000375608	0.00982092	34.7797	145.112	249.778
24955	gw1.58.43.1	predicted protein	Unknown	Delayed	20.0579	-5.37221	1.51102	-3.55534	0.000377487	0.00985344	0.403103	3.53578	1.25925
104635	fgenesh3_pg.45__77	protein	Unknown	Delayed	76.9915	-3.80848	1.07138	-3.55475	0.000378333	0.00985891	0.765984	7.95282	1.50602
97191	fgenesh3_pg.32__90	protein	Unknown	Delayed	172.295	-3.6393	1.02433	-3.55287	0.000381059	0.00989862	5.94301	18.2279	23.9031
92726	fgenesh3_pg.60__52	protein	Unknown	Delayed	57.122	-4.65848	1.31135	-3.55242	0.000381701	0.00989862	0.528222	6.16952	4.68071
105471	fgenesh3_pg.164__10	protein	Unknown	Delayed	38.9845	-4.47817	1.26061	-3.55237	0.000381772	0.00989862	2.06833	3.91219	3.41938
92252	fgenesh3_pg.165__4	predicted protein	Unknown	Delayed	81.5494	-3.85779	1.08638	-3.55106	0.00038369	0.00993174	3.73149	8.06555	12.0367
44715	e_gw1.26.78.1	cytochrome p450	Cytochrome P450s	Delayed	102.593	-3.12492	0.881266	-3.54594	0.00039121	0.0100954	2.93507	10.8463	4.56264
88480	fgenesh3_pm.126__7	abc protein	Other	Delayed	148.373	-2.97289	0.838407	-3.54587	0.000391313	0.0100954	7.28883	12.1773	21.5265
126692	estExt_fgenesh3_pg.C_180063	glycoside hydrolase family 79 protein	CAZy	Delayed	1182.86	-2.34508	0.661564	-3.54475	0.000392986	0.0101181	25.3379	121.625	613.233
102132	fgenesh3_pg.38__71	predicted protein	Unknown	Delayed	195.908	-2.42526	0.684251	-3.5444	0.0003935	0.0101181	11.7127	14.8902	5.89889
102904	fgenesh3_pg.50__31	snf2 family dna-dependent atpase	Other	Delayed	38.7453	-4.14198	1.16895	-3.54333	0.000395104	0.0101425	1.2422	4.34703	11.0589
95363	fgenesh3_pg.103__54	protein	Unknown	Delayed	35.8139	-5.05576	1.42715	-3.54255	0.000396275	0.0101558	2.15373	3.05294	2.74952
130025	estExt_fgenesh3_pg.C_520003	iron reductase	LOX Fenton	Delayed	1218.92	-2.2396	0.632878	-3.53875	0.000402022	0.0102861	48.7187	126.953	21.8383
105770	fgenesh3_pg.10__78	protein	Unknown	Delayed	28.1257	-4.14662	1.17225	-3.53732	0.000404202	0.0103217	1.46658	2.37237	2.9061
103624	fgenesh3_pg.127__26	protein	Unknown	Delayed	123.99	-3.32268	0.939413	-3.53697	0.000404747	0.0103217	3.09151	13.0639	11.7132
93826	fgenesh3_pg.3__46	predicted protein	Unknown	Delayed	50.6075	-4.85038	1.37183	-3.53571	0.000406674	0.0103538	2.75048	6.56199	11.0431
22365	gw1.208.7.1	protein	Unknown	Delayed	62.0913	-3.27788	0.927747	-3.53317	0.000410613	0.010437	0.567768	6.51713	3.06215
129808	estExt_fgenesh3_pg.C_120135	fet3 ferroxidase protein	LOX Fenton	Delayed	43.634	-4.40697	1.24823	-3.53057	0.000414664	0.0105227	1.48235	4.77775	1.62858
54199	e_gw1.363.2.1	hypothetical protein FOMPIDRAFT_1028237	Unknown	Delayed	60.2941	-3.39555	0.962204	-3.52893	0.000417242	0.0105708	1.96575	7.86573	10.848
88815	fgenesh3_pm.5__4	protein	Unknown	Delayed	119.142	-8.21098	2.32714	-3.52835	0.000418161	0.0105768	1.75574	12.0626	10.9903
101570	fgenesh3_pg.144__35	terpenoid synthase	Other	Delayed	36.1005	-3.6616	1.03827	-3.52663	0.00042088	0.0106283	0.590522	4.23132	7.93585
101394	fgenesh3_pg.63__13	cytochrome p450	Cytochrome P450s	Delayed	44.7602	-4.52179	1.28267	-3.5253	0.000422998	0.0106644	0.920621	4.7134	4.44587
90946	fgenesh3_pg.29__54	protein	Unknown	Delayed	3043.45	-2.75	0.781407	-3.51929	0.000432701	0.0108913	7.85157	277.117	645.474
105813	fgenesh3_pg.10__121	protein	Unknown	Delayed	101.933	-3.50079	0.995448	-3.5168	0.000436783	0.0109762	7.2251	7.44037	9.34658
93846	fgenesh3_pg.3__66	protein	Unknown	Delayed	44.3581	-4.9679	1.41395	-3.51348	0.000442273	0.0110962	1.16701	4.89704	5.08029
90110	fgenesh3_pm.50__17	nucleoside hydrolase	Other	Delayed	99.804	-3.27453	0.932127	-3.51297	0.00044313	0.0110997	7.34436	11.0861	9.43484
93148	fgenesh3_pg.11__75	predicted protein	Unknown	Delayed	12.4665	-5.60668	1.59901	-3.50635	0.000454297	0.0113611	0.0546456	1.57737	2.11329
97721	fgenesh3_pg.65__42	protein	Unknown	Delayed	21.2292	-6.23576	1.77896	-3.50529	0.000456113	0.0113881	1.40976	1.60958	0.932573
125688	estExt_Genewise1.C_1040017	hypothetical protein FOMPIDRAFT_1136100	Unknown	Delayed	1182.35	-2.72541	0.777731	-3.5043	0.000457804	0.0114084	59.0964	127.46	214.041
91748	fgenesh3_pg.112__14	protein	Unknown	Delayed	30.3259	-4.54965	1.29843	-3.50396	0.000458397	0.0114084	0.478906	3.6418	1.84823
120624	estExt_Genewise1.C_740013	altered inheritance of mitochondria protein mitochondrial	Other	Delayed	86.4435	-2.57193	0.7341	-3.50351	0.000459165	0.0114092	4.43049	9.7103	119.998
101727	fgenesh3_pg.17__104	predicted protein	Unknown	Delayed	31.5486	-5.10108	1.45677	-3.50165	0.000462389	0.0114709	1.52693	3.18743	2.85094
95342	fgenesh3_pg.103__33	protein	Unknown	Delayed	206.876	-3.28494	0.938349	-3.50076	0.000463927	0.0114907	17.107	9.05993	23.1436
54543	e_gw1.245.18.1	acyl- n-acyltransferase	Other	Delayed	29.0974	-4.74112	1.35477	-3.49957	0.000466006	0.0115238	0.637065	5.64269	4.31504
92335	fgenesh3_pg.80__34	predicted protein	Unknown	Delayed	14.8587	-7.03058	2.01005	-3.49771	0.000469272	0.0115861	0	1.96828	3.62339
128202	estExt_fgenesh3_pg.C_70153	---NA---	Unknown	Delayed	345.655	-2.63614	0.753865	-3.49683	0.000470826	0.011606	23.0168	47.9557	282.495
46511	e_gw1.11.155.1	mfs git1p-like glycerophosphoinositol permease	Other	Delayed	98.7045	-3.67776	1.05212	-3.49556	0.000473076	0.0116429	3.21	9.81053	12.263
53103	e_gw1.325.9.1	class i glutamine amidotransferase-like protein	Other	Delayed	1617.75	-2.98397	0.853773	-3.49504	0.000473995	0.0116471	7.36992	137.594	132.486
106362	fgenesh3_pg.24__71	protein	Unknown	Delayed	397.519	-7.19833	2.06079	-3.493	0.000477628	0.0117178	2.32965	32.0095	5.16711
43660	e_gw1.1.155.1	cytochrome p450	Cytochrome P450s	Delayed	32.7073	-4.56808	1.30877	-3.49036	0.000482369	0.0118154	0.896077	3.43235	5.15355
63791	e_gw1.114.9.1	arm repeat-containing protein	Other	Delayed	22.5314	-6.73028	1.92939	-3.48829	0.000486116	0.0118884	1.31319	2.66013	3.7454
96642	fgenesh3_pg.25__12	cyclopropane-fatty-acyl-phospholipid synthase	Other	Delayed	47.734	-3.73272	1.07051	-3.48686	0.000488727	0.0119283	1.50989	5.41263	16.615
90833	fgenesh3_pm.201__2	nad -binding protein	Other	Delayed	40.1237	-3.52686	1.01156	-3.48655	0.000489287	0.0119283	1.38601	5.18385	7.09948
90148	fgenesh3_pm.93__19	duf1714 domain-containing protein	Other	Delayed	41.8992	-4.08694	1.17367	-3.48218	0.000497351	0.0121059	0.643715	5.26355	2.45397
46370	e_gw1.11.26.1	fad-binding domain-containing protein	Other	Delayed	22.1483	-6.30897	1.81286	-3.48012	0.000501198	0.0121804	0	2.61396	3.93691
64558	e_gw1.88.65.1	protein	Unknown	Delayed	69.0818	-3.5004	1.00618	-3.47889	0.000503495	0.012217	2.67815	11.0373	108.951
91843	fgenesh3_pg.26__15	protein	Unknown	Delayed	16.5695	-5.23938	1.50628	-3.47836	0.000504496	0.0122222	0.216671	2.28653	1.27496
97722	fgenesh3_pg.65__43	protein	Unknown	Incipient	360.659	3.33852	0.960098	3.47727	0.00050654	0.0122526	51.9197	6.75154	5.01061
95040	fgenesh3_pg.126__21	acetamidase formamidase	Other	Delayed	102.817	-4.23725	1.2191	-3.47573	0.000509465	0.0123041	6.18524	12.5491	28.3776
105888	fgenesh3_pg.66__26	protein	Unknown	Delayed	45.8187	-4.09892	1.18147	-3.46934	0.000521736	0.0125614	0.689894	5.05648	6.45207
100636	fgenesh3_pg.178__17	protein	Unknown	Delayed	48.4084	-4.46882	1.28895	-3.46703	0.000526237	0.012642	0.621529	5.19183	7.12234
47011	e_gw1.148.6.1	d-amino-acid oxidase	LOX Fenton	Delayed	19.0889	-5.07933	1.46514	-3.46679	0.000526716	0.012642	0.427857	2.02451	1.87932
94628	fgenesh3_pg.33__26	protein	Unknown	Delayed	65.814	-4.26243	1.22994	-3.46557	0.000529106	0.0126797	4.54148	5.23281	10.5149
98028	fgenesh3_pg.107__15	protein	Unknown	Delayed	63.8048	-3.11809	0.899855	-3.4651	0.000530025	0.0126822	1.9713	10.419	6.83919
100059	fgenesh3_pg.132__4	protein	Unknown	Incipient	292.937	2.37493	0.685797	3.46302	0.000534153	0.0127612	38.4983	6.64422	4.45886
54231	e_gw1.206.28.1	cytochrome p450	Cytochrome P450s	Delayed	46.0203	-3.90144	1.12675	-3.46256	0.000535053	0.0127631	2.60054	4.63134	8.39152
32934	gw1.16.146.1	fad nad -binding domain-containing protein	Other	Delayed	54.8647	-4.33046	1.2514	-3.4605	0.000539169	0.0128415	2.59644	6.46223	6.86291
111673	estExt_Genewise1Plus.C_850080	dead-domain-containing protein	Other	Delayed	67.7174	-3.44642	0.996328	-3.45913	0.000541931	0.0128875	1.58931	6.63523	2.58916
97469	fgenesh3_pg.309__2	zinc iron permease	LOX Fenton	Delayed	115.154	-2.60783	0.754398	-3.45684	0.000546551	0.0129775	1.95832	10.632	2.40562
98482	fgenesh3_pg.130__17	protein	Unknown	Delayed	87.189	-4.11963	1.19208	-3.45584	0.000548585	0.0130058	2.36592	9.37591	14.7878
62224	e_gw1.6.83.1	rds1 protein	Other	Delayed	98.354	-3.77892	1.09375	-3.455	0.000550292	0.0130264	5.21172	6.32978	10.6863
93006	fgenesh3_pg.192__10	predicted protein	Unknown	Delayed	82.3207	-3.93325	1.13871	-3.45412	0.000552094	0.0130491	1.7706	7.88704	4.87796
62906	e_gw1.146.13.1	family taurine dioxygenase	Other	Delayed	61.9369	-3.49252	1.01136	-3.45328	0.00055382	0.01307	1.2215	6.28027	6.10893
60471	e_gw1.4.65.1	cytochrome p450	Cytochrome P450s	Delayed	79.3141	-4.32493	1.2529	-3.45193	0.00055659	0.0131154	0.254241	8.59191	3.40714
56576	e_gw1.178.2.1	glycoside hydrolase family 2 protein	CAZy	Delayed	5940.6	-2.28495	0.662214	-3.45046	0.000559628	0.013167	159.622	632.048	1760.52
99979	fgenesh3_pg.36__7	protein	Unknown	Delayed	48.4932	-4.85476	1.40736	-3.44956	0.00056151	0.0131757	0.187487	5.1775	1.66876
51982	e_gw1.32.28.1	duf89 domain-containing protein	Other	Delayed	70.3659	-3.14848	0.912975	-3.44859	0.00056352	0.0131757	2.46743	8.78418	11.2434
95057	fgenesh3_pg.126__38	protein	Unknown	Delayed	47.8372	-4.64054	1.34574	-3.44832	0.000564085	0.0131757	0.446552	5.71791	4.02552
93784	fgenesh3_pg.3__4	protein	Unknown	Delayed	321.46	-3.59155	1.04161	-3.44806	0.000564624	0.0131757	3.79529	35.7126	20.099
102463	fgenesh3_pg.244__2	protein	Unknown	Delayed	170.88	-3.84654	1.11562	-3.4479	0.000564961	0.0131757	1.24767	14.7761	11.3578
128648	estExt_fgenesh3_pg.C_1580030	protein	Unknown	Delayed	19.3705	-6.39154	1.85378	-3.44784	0.000565097	0.0131757	1.48079	1.75084	2.65216
114488	estExt_Genewise1Plus.C_440102	sugar transporter stl1	Transporter	Delayed	461.922	-2.85557	0.82857	-3.44639	0.000568132	0.0132035	10.7786	74.0915	235.318
122179	estExt_Genewise1.C_550001	sterol esterase from carbohydrate esterase family ce10	CAZy	Delayed	124.311	-3.10672	0.901456	-3.44634	0.000568234	0.0132035	5.38287	11.9365	9.61377
100295	fgenesh3_pg.209__5	protein	Unknown	Delayed	73.4354	-3.90217	1.13236	-3.44605	0.000568846	0.0132035	1.85917	7.18208	5.54848
92466	fgenesh3_pg.105__8	protein	Unknown	Delayed	28.1301	-5.88229	1.70746	-3.44504	0.000570968	0.013233	1.32259	4.04954	2.6198
94386	fgenesh3_pg.119__45	protein	Unknown	Delayed	80.6985	-2.95286	0.857392	-3.444	0.000573181	0.0132644	3.70612	7.24686	13.7132
53940	e_gw1.53.89.1	mfs general substrate transporter	Transporter	Delayed	30.2032	-4.47996	1.301	-3.44347	0.000574311	0.0132708	0.978903	3.42111	9.4046
117141	estExt_Genewise1Plus.C_540164	2-isopropylmalate synthase	Other	Incipient	152.911	2.31356	0.672353	3.44099	0.000579596	0.0133671	19.4921	2.54862	2.54646
47283	e_gw1.3.200.1	hypothetical protein TRAVEDRAFT_55884	Unknown	Delayed	45.2579	-5.09755	1.48154	-3.4407	0.000580202	0.0133671	3.35849	2.19069	0.709335
93925	fgenesh3_pg.3__145	protein	Unknown	Delayed	236.229	-2.68315	0.780605	-3.43727	0.0005876	0.0135174	5.3827	23.4694	22.9865
59990	e_gw1.83.67.1	acid protease	Proteases	Delayed	38.6024	-5.18619	1.50924	-3.4363	0.000589713	0.0135459	0.149596	4.84851	0.899597
98480	fgenesh3_pg.130__15	gamma-tubulin dgrip84 spc97 component	Other	Delayed	84.4012	-3.79887	1.10678	-3.43237	0.000598336	0.0137046	3.14819	9.31389	5.37403
90893	fgenesh3_pg.29__1	protein	Unknown	Delayed	305.542	-3.5724	1.0408	-3.43234	0.000598389	0.0137046	5.52534	25.2509	10.9006
109369	estExt_Genewise1Plus.C_800001	fad dependent oxidoreductase	Other	Delayed	103.496	-3.25303	0.948558	-3.42945	0.000604801	0.013831	2.80511	12.9706	59.1495
92677	fgenesh3_pg.60__3	protein	Unknown	Delayed	49.3846	-5.24304	1.52942	-3.42813	0.000607749	0.013878	0.304	5.62181	4.43029
95150	fgenesh3_pg.16__11	predicted protein	Unknown	Delayed	79.8559	-3.19929	0.933517	-3.42714	0.00060997	0.0139082	4.50951	11.7686	34.3848
104240	fgenesh3_pg.35__3	protein	Unknown	Delayed	64.3833	-4.84509	1.41421	-3.42601	0.000612526	0.013946	2.62873	6.30466	14.5631
95568	fgenesh3_pg.56__86	glycoside hydrolase family 5 protein	CAZy	Delayed	4763.41	-2.51767	0.735162	-3.42466	0.000615579	0.0139949	62.2977	473.763	1040.12
103845	fgenesh3_pg.12__65	protein	Unknown	Delayed	49.3324	-2.92134	0.853199	-3.42399	0.00061709	0.0140087	1.56428	5.06125	1.35779
128094	estExt_fgenesh3_pg.C_980046	predicted protein	Unknown	Incipient	359.553	2.88004	0.841648	3.4219	0.000621841	0.014096	49.6427	3.43254	1.66256
128269	estExt_fgenesh3_pg.C_530026	glycoside hydrolase family 5 protein	CAZy	Delayed	219.33	-3.05311	0.892572	-3.42058	0.000624886	0.0141306	12.2305	29.0061	54.9874
130540	estExt_fgenesh3_pg.C_540066	predicted protein	Unknown	Incipient	312.739	2.09917	0.613714	3.42044	0.000625193	0.0141306	51.8014	12.4496	8.59017
96982	fgenesh3_pg.13__45	protein	Unknown	Delayed	17.7549	-5.81682	1.70095	-3.41975	0.000626778	0.0141458	0.202933	2.40824	3.68611
95888	fgenesh3_pg.96__21	glp-like	LOX Fenton	Delayed	86.7574	-4.01564	1.17445	-3.41916	0.000628158	0.0141564	1.14255	8.91002	12.9146
128637	estExt_fgenesh3_pg.C_2220014	protein	Unknown	Delayed	73.6253	-3.04916	0.892136	-3.41782	0.000631243	0.0141988	2.99015	7.63086	11.3914
94407	fgenesh3_pg.1871__2	protein	Unknown	Incipient	7087.73	2.78873	0.81602	3.41747	0.00063206	0.0141988	1020.48	371.282	5.96752
105126	fgenesh3_pg.95__34	protein	Unknown	Delayed	30.7485	-6.17291	1.80671	-3.41666	0.000633948	0.0141988	0.773296	3.2089	5.24202
103536	fgenesh3_pg.4__148	protein	Unknown	Delayed	76.661	-3.21502	0.940998	-3.41661	0.000634055	0.0141988	1.96644	8.02996	4.54798
110360	estExt_Genewise1Plus.C_140180	xylitol dehydrogenase	Other	Delayed	2034.79	-2.62171	0.767396	-3.41637	0.000634618	0.0141988	85.2187	224.303	349.387
95663	fgenesh3_pg.30__79	fad nad-binding domain-containing protein	Other	Delayed	193.864	-3.38585	0.992571	-3.41119	0.000646794	0.0144504	2.4592	23.6005	28.3545
90898	fgenesh3_pg.29__6	protein	Unknown	Delayed	110.453	-2.42656	0.711958	-3.40829	0.00065371	0.0145838	4.36381	12.8789	13.3314
104243	fgenesh3_pg.35__6	protein	Unknown	Delayed	45.1999	-4.19567	1.23131	-3.4075	0.000655615	0.0145844	0.856343	4.74372	15.315
97936	fgenesh3_pg.160__30	predicted protein	Unknown	Delayed	74.3702	-4.05541	1.19087	-3.40543	0.000660607	0.0146744	2.11558	7.31533	2.78719
93611	fgenesh3_pg.148__25	protein	Unknown	Delayed	28.2308	-6.58647	1.93487	-3.40409	0.000663851	0.0147253	0.099333	3.46576	1.94638
105743	fgenesh3_pg.10__51	alpha beta-hydrolase	Other	Delayed	29.8199	-4.67359	1.37368	-3.40225	0.000668335	0.0148036	1.39088	3.8694	3.13698
128587	estExt_fgenesh3_pg.C_550049	protein	Unknown	Delayed	75.3595	-3.72025	1.09361	-3.40179	0.000669456	0.0148073	6.3077	8.22219	9.23314
105076	fgenesh3_pg.6__164	protein	Unknown	Delayed	34.8543	-4.60134	1.35335	-3.39997	0.000673936	0.0148729	1.42641	4.00811	4.55431
58303	e_gw1.397.4.1	protein	Unknown	Delayed	1897.43	-2.66623	0.784229	-3.39981	0.000674339	0.0148729	68.4381	189.467	343.432
105389	fgenesh3_pg.75__45	protein	Unknown	Delayed	56.6947	-3.97364	1.16899	-3.39921	0.000675815	0.0148842	1.71808	6.47709	2.58264
59388	e_gw1.171.16.1	protein	Unknown	Delayed	50.1416	-9.52137	2.80264	-3.39729	0.000680579	0.0149467	4.15201	2.03311	1.94679
55560	e_gw1.55.41.1	delta-12 fatty acid desaturase	LOX Other	Delayed	62.0281	-4.26012	1.2547	-3.39533	0.000685453	0.0150325	1.07634	6.10989	8.06091
128698	estExt_fgenesh3_pg.C_20142	protein	Unknown	Delayed	6965.54	-2.6056	0.767502	-3.3949	0.000686529	0.0150348	102.703	784.891	1043.63
95107	fgenesh3_pg.394__1	protein	Unknown	Delayed	41.4557	-4.11633	1.21272	-3.39428	0.000688083	0.0150476	1.21087	4.56422	2.44154
46398	e_gw1.11.53.1	serine carboxypeptidase	Proteases	Delayed	1025.59	-2.63318	0.776124	-3.39272	0.000692011	0.0151122	5.06577	85.5978	16.3547
113861	estExt_Genewise1Plus.C_210018	urea carboxylase	Other	Delayed	201.09	-2.80126	0.826105	-3.39093	0.000696565	0.0151902	4.89218	22.5312	46.319
129755	estExt_fgenesh3_pg.C_1010029	protein	Unknown	Delayed	55.7078	-3.69104	1.08905	-3.38924	0.000700863	0.0152428	1.43165	5.93532	8.34116
112852	estExt_Genewise1Plus.C_1820021	kinase-like protein	Other	Delayed	1499.67	-2.66017	0.784893	-3.38921	0.000700943	0.0152428	9.10872	126.523	22.1492
107708	estExt_fgenesh3_pm.C_52970001	plant senescence-associated partial	Other	Delayed	1.62102e+06	-2.05999	0.607911	-3.38864	0.000702403	0.0152532	54941.1	148698	195924
61609	e_gw1.210.13.1	chondroitin ac alginate lyase	Other	Delayed	67.6739	-3.3548	0.990189	-3.38804	0.000703948	0.0152653	3.84569	7.43195	7.77085
128579	estExt_fgenesh3_pg.C_4250001	protein	Unknown	Delayed	45.2674	-4.09646	1.20937	-3.38727	0.000705926	0.0152868	0.54161	4.74757	1.09123
92824	fgenesh3_pg.69__7	protein	Unknown	Delayed	44.8741	-3.66057	1.0813	-3.38535	0.00071087	0.0153724	2.14492	4.14941	5.40736
100658	fgenesh3_pg.21__11	protein	Unknown	Delayed	36.0957	-4.26292	1.25971	-3.38406	0.000714219	0.0154011	1.23867	4.4446	4.2747
29608	gw1.1.70.1	heat shock protein 104 os=schizosaccharomyces pombe (strain 972 atcc 24843) gn=hsp104 pe=3 sv=1	Other	Delayed	1862.97	-2.79378	0.825592	-3.38397	0.000714447	0.0154011	8.71681	151.052	9.64202
102405	fgenesh3_pg.23__45	predicted protein	Unknown	Delayed	44.8698	-4.77096	1.40999	-3.38368	0.000715212	0.0154011	2.09107	4.16961	6.63426
108280	estExt_fgenesh3_pm.C_1740002	alpha beta-hydrolase	Other	Delayed	551.874	-2.74329	0.810828	-3.38331	0.000716167	0.0154011	37.7015	69.9395	33.0217
121700	estExt_Genewise1.C_1400014	cytochrome p450	Cytochrome P450s	Delayed	85.4063	-4.42921	1.30982	-3.38154	0.000720798	0.0154545	4.87698	5.31792	9.6971
50162	e_gw1.71.71.1	protein	Unknown	Delayed	37.306	-4.75642	1.40689	-3.3808	0.000722757	0.0154545	1.64784	4.73488	20.9904
25862	gw1.35.38.1	ketopantoate hydroxymethyltransferase	Other	Delayed	25.0766	-4.59645	1.3596	-3.38073	0.000722939	0.0154545	0.267545	3.07227	1.54916
46064	e_gw1.224.27.1	amine oxidase	LOX Fenton	Delayed	554.233	-2.77716	0.821498	-3.3806	0.000723275	0.0154545	6.3323	49.414	18.1263
123633	estExt_Genewise1.C_1000043	hypothetical protein FOMPIDRAFT_129831	Unknown	Delayed	104.682	-3.67702	1.08773	-3.38046	0.000723635	0.0154545	5.04049	10.6962	15.8811
103131	fgenesh3_pg.83__11	acyl- dehydrogenase nm domain-like protein	Other	Delayed	24.5083	-5.17164	1.53078	-3.37843	0.000729007	0.0155478	0.0541741	2.79989	2.96044
128145	estExt_fgenesh3_pg.C_3330001	protein	Unknown	Delayed	15.1391	-6.07073	1.79712	-3.37804	0.000730055	0.0155488	0.201487	2.18693	2.33526
105765	fgenesh3_pg.10__73	protein	Unknown	Delayed	224.328	-2.9528	0.874496	-3.37658	0.000733932	0.0156099	3.86213	19.0251	10.0337
106283	fgenesh3_pg.241__6	predicted protein	Unknown	Delayed	33.1845	-5.07492	1.50428	-3.37365	0.000741791	0.0157554	0.59765	3.39098	5.47175
98484	fgenesh3_pg.130__19	predicted protein	Unknown	Delayed	81.9092	-4.03508	1.19646	-3.37253	0.000744816	0.015798	5.36603	6.15777	13.6454
124382	estExt_Genewise1.C_1530071	p-loop containing nucleoside triphosphate hydrolase protein	Other	Delayed	36.1181	-4.87964	1.4484	-3.36899	0.000754428	0.0159801	0.624267	3.77847	4.46847
106173	fgenesh3_pg.114__27	predicted protein	Unknown	Delayed	34.8676	-5.5657	1.65299	-3.36706	0.000759744	0.0160707	1.96705	3.71001	5.84962
123874	estExt_Genewise1.C_500018	hypothetical protein FOMPIDRAFT_1037320	Unknown	Delayed	657.203	-2.35548	0.70066	-3.3618	0.000774348	0.0163573	37.3519	74.8903	142.808
58770	e_gw1.49.34.1	family taurine dioxygenase	Other	Delayed	51.253	-3.22656	0.959883	-3.3614	0.000775474	0.0163588	1.72914	5.22203	8.41306
97814	fgenesh3_pg.121__32	swi3-domain-containing protein	Other	Delayed	26.1929	-4.99347	1.48621	-3.35987	0.000779783	0.0164274	0.691624	3.29703	1.96977
43973	e_gw1.1.378.1	emopamil-binding protein	Other	Delayed	626.145	-2.5783	0.767569	-3.35904	0.00078213	0.0164545	9.18981	58.3553	36.0232
63446	e_gw1.59.12.1	rad17-domain-containing protein	Other	Delayed	340.006	-3.75103	1.11717	-3.35762	0.000786155	0.0164951	0.725484	28.6903	2.00144
126749	estExt_fgenesh3_pg.C_2580008	cytochrome p450	Cytochrome P450s	Delayed	42.1859	-3.48121	1.03681	-3.35761	0.000786192	0.0164951	1.82319	4.20623	15.9283
93211	fgenesh3_pg.11__138	protein	Unknown	Delayed	28.684	-8.07525	2.40593	-3.35639	0.000789659	0.0165384	2.84369	0.723392	1.28796
104169	fgenesh3_pg.57__8	protein	Unknown	Delayed	50.0148	-3.98615	1.18772	-3.35614	0.000790386	0.0165384	1.67477	5.81762	6.44043
104167	fgenesh3_pg.57__6	protein	Unknown	Delayed	244.696	-2.95252	0.88018	-3.35445	0.000795228	0.0165893	7.82946	22.9021	9.9918
105567	fgenesh3_pg.138__24	protein	Unknown	Delayed	119.006	-3.00191	0.895034	-3.35396	0.000796626	0.0165893	2.6888	11.0884	12.6214
128642	estExt_fgenesh3_pg.C_1580007	protein	Unknown	Incipient	320.232	2.28637	0.681726	3.3538	0.0007971	0.0165893	45.2813	9.91176	4.542
56244	e_gw1.19.59.1	asparaginase	Other	Delayed	556.445	-2.76744	0.825335	-3.35311	0.000799084	0.0166083	4.67612	49.3848	49.8521
129173	estExt_fgenesh3_pg.C_440058	ras-domain-containing protein	Other	Delayed	318.957	-2.14289	0.639278	-3.35204	0.000802184	0.0166504	13.522	33.647	30.3358
108414	estExt_fgenesh3_pm.C_1040004	glc-6-p isomerase	Other	Delayed	755.715	-2.24401	0.670025	-3.34915	0.000810605	0.016792	26.4968	82.041	176.604
91967	fgenesh3_pg.232__20	protein	Unknown	Delayed	31.582	-3.95397	1.18074	-3.34873	0.000811838	0.016792	0.606799	3.49365	7.68636
20444	gw1.66.11.1	glycoside hydrolase family 78 protein	CAZy	Delayed	134.536	-2.6834	0.801354	-3.34858	0.000812254	0.016792	6.01046	16.315	37.1624
89256	fgenesh3_pm.182__1	protein	Unknown	Delayed	154.907	-2.18528	0.652687	-3.34813	0.000813581	0.016797	6.01068	17.3308	11.6284
99826	fgenesh3_pg.91__32	p-loop containing nucleoside triphosphate hydrolase protein	Other	Delayed	611.672	-2.56276	0.765602	-3.34738	0.000815783	0.0168167	8.64445	54.5717	10.1037
95961	fgenesh3_pg.51__4	protein	Unknown	Delayed	24.2801	-6.46338	1.93106	-3.34707	0.000816701	0.0168167	1.00781	2.59612	2.40189
93485	fgenesh3_pg.18__30	0	Unknown	Delayed	112.19	-2.88361	0.861906	-3.34562	0.000820995	0.0168827	2.19235	13.5936	5.42317
92053	fgenesh3_pg.48__62	predicted protein	Unknown	Delayed	30.2435	-5.88344	1.75924	-3.34431	0.000824887	0.0169402	0.83672	3.10437	6.59241
105559	fgenesh3_pg.138__16	protein	Unknown	Delayed	33.343	-3.87804	1.16037	-3.34207	0.000831569	0.0170478	0.916732	3.33251	4.33941
94984	fgenesh3_pg.62__72	protein	Unknown	Delayed	35.8635	-3.58173	1.07179	-3.34182	0.000832324	0.0170478	1.5637	3.02508	9.2457
92489	fgenesh3_pg.105__31	protein	Unknown	Delayed	107.288	-3.8516	1.15339	-3.33937	0.000839677	0.0171531	6.32275	12.7334	16.5945
99688	fgenesh3_pg.278__2	predicted protein	Unknown	Delayed	28.0025	-5.82976	1.74677	-3.33746	0.000845481	0.0172489	0.193324	3.14888	1.40483
94560	fgenesh3_pg.110__5	proteinkinasesubdomain-containingproteinpkl ccin9	Other	Delayed	159.061	-2.83615	0.850028	-3.33654	0.000848296	0.0172836	4.47501	17.2473	14.9509
101788	fgenesh3_pg.941__2	hect-domain-containing protein	Other	Delayed	40.6444	-3.80942	1.14239	-3.3346	0.000854225	0.0173816	0.776772	4.28985	3.57494
87954	fgenesh3_pm.105__8	terpenoid synthase	Other	Delayed	18.8716	-7.77736	2.33267	-3.33411	0.000855742	0.0173896	1.23241	1.15299	3.02283
129882	estExt_fgenesh3_pg.C_570049	protein	Unknown	Delayed	46.1912	-3.64959	1.09518	-3.33241	0.000860964	0.0174505	1.66546	5.15848	9.9416
106354	fgenesh3_pg.24__63	predicted protein	Unknown	Delayed	164.258	-2.0284	0.60869	-3.3324	0.000860991	0.0174505	7.68073	18.1563	11.061
98630	fgenesh3_pg.524__1	protein	Unknown	Delayed	238.824	-3.44841	1.03552	-3.33011	0.000868116	0.017572	1.54729	20.0575	2.82952
113112	estExt_Genewise1Plus.C_1500021	glycoside hydrolase family 15 protein	CAZy	Delayed	1034.31	-2.77871	0.834899	-3.3282	0.000874102	0.0176701	47.5204	129.704	176.368
44177	e_gw1.20.103.1	protein	Unknown	Delayed	25.6402	-5.09808	1.53217	-3.32736	0.000876721	0.0176999	0.27397	2.86924	4.44104
92925	fgenesh3_pg.99__21	protein	Unknown	Delayed	190.607	-2.72907	0.820962	-3.32423	0.000886621	0.0178765	12.3613	21.5571	16.1858
32743	gw1.61.98.1	predicted protein	Unknown	Incipient	309.634	2.29516	0.690536	3.32374	0.000888189	0.0178849	47.2733	12.5688	4.8471
111823	estExt_Genewise1Plus.C_50140	nad -binding protein	Other	Delayed	490.862	-2.20368	0.663567	-3.32096	0.000897085	0.0180406	25.2422	64.4348	463.383
94854	fgenesh3_pg.84__13	p-loop containing nucleoside triphosphate hydrolase protein	Other	Delayed	34.6168	-4.6839	1.41136	-3.31872	0.000904302	0.0181622	0.893471	3.94337	3.01051
130551	estExt_fgenesh3_pg.C_880029	protein	Unknown	Incipient	485.902	2.95963	0.892504	3.31609	0.000912863	0.018299	72.5326	18.5289	3.72981
94230	fgenesh3_pg.43__24	protein	Unknown	Delayed	583.351	-2.4787	0.747517	-3.3159	0.000913476	0.018299	36.712	83.1811	54.2384
108840	estExt_Genewise1Plus.C_10463	protein	Unknown	Delayed	2179.07	-2.60608	0.786138	-3.31504	0.000916291	0.0183317	28.4032	206.094	169.823
56013	e_gw1.2.64.1	cytochrome p450	Cytochrome P450s	Delayed	145.918	-3.35788	1.01348	-3.31321	0.000922302	0.0184064	1.70206	12.7032	8.6124
54818	e_gw1.67.115.1	actin binding protein	Other	Delayed	16.7747	-5.75359	1.73663	-3.31307	0.000922763	0.0184064	0.676443	1.55808	1.89939
111514	estExt_Genewise1Plus.C_510017	phenylalanine ammonia-lyase	LOX Fenton	Delayed	172.546	-3.39084	1.02355	-3.31283	0.000923584	0.0184064	5.47181	18.1835	3.38009
103023	fgenesh3_pg.28__58	protein	Unknown	Delayed	120.709	-2.76534	0.835147	-3.31121	0.00092895	0.0184723	3.04761	11.722	9.78453
101444	fgenesh3_pg.63__63	protein	Unknown	Delayed	133.603	-2.87938	0.869623	-3.31106	0.000929432	0.0184723	7.20285	14.7459	28.3308
46670	e_gw1.41.47.1	predicted protein	Unknown	Delayed	51.0561	-4.18526	1.26414	-3.31075	0.000930465	0.0184723	0.742195	7.00489	72.5579
98342	fgenesh3_pg.7__183	protein	Unknown	Delayed	29.4625	-4.67733	1.41333	-3.30944	0.000934837	0.0185354	0.763156	3.37628	2.58602
96914	fgenesh3_pg.117__29	aldo keto reductase	Aldo-keto reductases	Delayed	186.352	-2.66595	0.805732	-3.30873	0.000937208	0.0185586	7.57077	22.5312	166.181
112999	estExt_Genewise1Plus.C_2390006	duf699-domain-containing protein	Other	Delayed	2110.78	-2.53367	0.76597	-3.3078	0.000940332	0.0185967	5.60129	172.264	10.3904
101831	fgenesh3_pg.259__7	protein	Unknown	Delayed	46.7096	-4.72908	1.43018	-3.30665	0.000944202	0.0186495	1.36482	4.7091	2.82672
106376	fgenesh3_pg.24__85	protein	Unknown	Delayed	40.805	-4.76684	1.44177	-3.30624	0.00094556	0.0186526	1.40498	3.57218	3.20858
52569	e_gw1.94.35.1	nad p-binding protein	Other	Delayed	18.7277	-5.9313	1.79422	-3.30579	0.000947101	0.0186592	0.048331	2.76467	3.69841
120789	estExt_Genewise1.C_1170035	manganese superoxide dismutase	Other	Delayed	1172.32	-2.37716	0.719639	-3.30326	0.000955677	0.0188043	47.8082	148.419	334.693
45310	e_gw1.80.12.1	gmc oxidoreductase	LOX Fenton	Delayed	48.5108	-3.58931	1.08683	-3.30255	0.00095811	0.0188283	1.02638	5.42234	12.7726
127469	estExt_fgenesh3_pg.C_960016	glycoside hydrolase family 3 protein	CAZy	Delayed	4353.1	-2.11937	0.641825	-3.30211	0.000959614	0.0188339	69.8434	429.096	1182.07
101293	fgenesh3_pg.407__2	alpha-l rna-binding motif-containing protein	Other	Incipient	484.931	2.07639	0.628896	3.30165	0.000961189	0.0188369	75.8886	18.0102	12.8567
62300	e_gw1.6.92.1	glycoside hydrolase family 16 protein	CAZy	Delayed	111.795	-3.53323	1.07024	-3.30135	0.000962195	0.0188369	4.06378	11.0399	37.0476
128293	estExt_fgenesh3_pg.C_6980003	protein	Unknown	Delayed	27.9303	-5.18931	1.5728	-3.2994	0.000968917	0.0189446	1.89273	3.03161	12.1764
95744	fgenesh3_pg.71__56	acid protease	Proteases	Delayed	343.858	-2.33146	0.706839	-3.29843	0.000972272	0.0189862	11.3716	42.9455	108.072
104469	fgenesh3_pg.1012__1	protein	Unknown	Delayed	370.582	-2.50832	0.760554	-3.29802	0.000973688	0.01899	16.8268	41.173	39.1457
130200	estExt_fgenesh3_pg.C_31390001	protein	Unknown	Delayed	62.4751	-2.8016	0.849681	-3.29724	0.000976401	0.0190065	2.39046	8.13082	7.40051
127220	estExt_fgenesh3_pg.C_160041	mfs general substrate transporter	Transporter	Delayed	4030.61	-2.22624	0.675217	-3.29707	0.000976988	0.0190065	60.0206	397.326	1259.94
113418	estExt_Genewise1Plus.C_1420052	predicted protein	Unknown	Incipient	148.61	4.08155	1.23881	3.29474	0.000985136	0.0191088	22.6155	3.94895	3.52942
105138	fgenesh3_pg.95__46	cytochrome p450	Cytochrome P450s	Delayed	90.0734	-2.79183	0.847386	-3.29463	0.000985502	0.0191088	4.43132	10.1427	15.7919
104059	fgenesh3_pg.108__13	pectin lyase-like protein	CAZy	Delayed	107.03	-3.26082	0.989851	-3.29425	0.000986838	0.0191088	4.14267	12.462	42.5695
129437	estExt_fgenesh3_pg.C_1710006	protein	Unknown	Incipient	1263.74	2.69176	0.817133	3.29416	0.000987175	0.0191088	205.993	53.8503	16.8981
128670	estExt_fgenesh3_pg.C_1320014	acid protease	Proteases	Incipient	1521.34	2.25702	0.685557	3.29224	0.000993919	0.0191863	231.179	63.4612	17.5941
22289	gw1.150.12.1	multidrug resistant protein	Other	Delayed	331.068	-3.37947	1.02652	-3.29216	0.000994209	0.0191863	13.8866	42.4167	2.77562
104411	fgenesh3_pg.210__1	predicted protein	Unknown	Delayed	29.1192	-3.81697	1.15948	-3.29197	0.000994888	0.0191863	1.17888	2.9096	1.68372
128410	estExt_fgenesh3_pg.C_340050	histone deacetylase sin3 component	Other	Delayed	148.055	-3.02677	0.919943	-3.29017	0.00100126	0.0192852	1.74985	16.1469	38.6996
116592	estExt_Genewise1Plus.C_1220049	protein	Unknown	Delayed	336.633	-2.97866	0.905527	-3.28942	0.00100394	0.0193128	15.2302	43.9855	90.5873
105596	fgenesh3_pg.138__53	protein	Unknown	Delayed	38.0912	-4.32191	1.31432	-3.28834	0.00100781	0.0193632	1.58019	3.64502	3.22441
99659	fgenesh3_pg.128__12	acid protease	Proteases	Delayed	2864.4	-2.11145	0.642319	-3.28724	0.00101176	0.019415	122.47	311.175	190.443
93417	fgenesh3_pg.41__69	protein	Unknown	Delayed	1366.86	-2.77606	0.844589	-3.28688	0.00101306	0.0194159	11.1432	113.559	21.5516
109615	estExt_Genewise1Plus.C_690030	acid protease	Proteases	Delayed	4767.71	-2.0074	0.610965	-3.28563	0.00101755	0.0194779	213.339	539.1	427.376
97780	fgenesh3_pg.228__16	protein	Unknown	Delayed	21.9002	-5.60004	1.70538	-3.28375	0.00102437	0.0195843	0.241655	2.57121	2.97748
52906	e_gw1.65.23.1	cytochrome p450	Cytochrome P450s	Delayed	103.226	-3.30448	1.00679	-3.28221	0.00102996	0.0196669	8.36323	10.9107	23.5464
62385	e_gw1.6.24.1	glycoside hydrolase family 92 protein	CAZy	Delayed	1052.82	-4.71636	1.43735	-3.28128	0.00103338	0.019708	21.2054	90.4069	22.5831
56664	e_gw1.21.86.1	hypothetical protein CERSUDRAFT_115962	Unknown	Delayed	61.8092	-4.26219	1.30108	-3.27589	0.00105328	0.0200628	1.72906	5.875	6.65244
128933	estExt_fgenesh3_pg.C_90067	clavaminate synthase-like protein	Other	Delayed	2433.12	-3.25817	0.994816	-3.27515	0.00105605	0.0200909	14.6324	221.016	255.947
93570	fgenesh3_pg.18__115	predicted protein	Unknown	Delayed	23.6493	-5.16263	1.57701	-3.27368	0.00106157	0.0201661	0.290268	2.83704	4.89485
56091	e_gw1.209.35.1	peroxisomal membrane protein 4	Other	Incipient	361.431	2.49815	0.763167	3.2734	0.00106261	0.0201661	55.6861	18.0885	11.4072
101912	fgenesh3_pg.125__36	predicted protein	Unknown	Delayed	32.8495	-4.63199	1.41522	-3.27297	0.00106423	0.0201722	1.42473	3.28647	1.76195
53247	e_gw1.480.3.1	proline racemase	Other	Delayed	37.3644	-3.80547	1.16302	-3.27205	0.00106769	0.0201944	2.35197	3.45671	2.48502
92699	fgenesh3_pg.60__25	protein	Unknown	Delayed	866.83	-3.14033	0.959766	-3.27197	0.001068	0.0201944	3.06117	73.7743	8.44314
95430	fgenesh3_pg.261__2	predicted protein	Unknown	Delayed	22.5999	-5.22876	1.59824	-3.27158	0.00106949	0.0201979	1.38486	2.24162	2.06223
103580	fgenesh3_pg.4__192	chromatin remodeling factor subunit	Other	Delayed	17.1623	-5.40644	1.65282	-3.27104	0.00107154	0.020209	0.505393	2.48444	3.38428
48535	e_gw1.33.90.1	aldo keto reductase	Aldo-keto reductases	Delayed	546.441	-2.38041	0.72779	-3.27073	0.00107269	0.020209	13.8919	61.1075	259.904
116634	estExt_Genewise1Plus.C_100107	enolase c-terminal domain-like protein	Other	Delayed	1485.08	-2.46767	0.754558	-3.27035	0.00107414	0.0202118	14.2701	126.398	178.495
100361	fgenesh3_pg.19__40	protein	Unknown	Delayed	84.6327	-3.08573	0.944096	-3.26845	0.00108139	0.0202991	1.86424	8.69008	3.0392
95044	fgenesh3_pg.126__25	predicted protein	Unknown	Delayed	447.531	-2.26575	0.693901	-3.26523	0.00109375	0.0204815	8.17177	41.2929	13.9102
112944	estExt_Genewise1Plus.C_530065	calcium atpase transmembrane domain m-containing protein	Other	Delayed	41.969	-4.0618	1.24435	-3.2642	0.00109772	0.020531	1.67812	4.33344	2.07145
89170	fgenesh3_pm.98__5	nad -binding protein	Other	Delayed	355.649	-2.11479	0.648801	-3.25953	0.00111596	0.0208219	22.0576	49.4227	242.309
108845	estExt_Genewise1Plus.C_10484	cytochrome p450	Cytochrome P450s	Incipient	4753.49	2.2557	0.692164	3.25891	0.00111839	0.0208422	847.359	225.373	35.8489
97514	fgenesh3_pg.94__21	protein	Unknown	Delayed	42.1334	-4.71266	1.44732	-3.25613	0.00112942	0.0210224	0.639712	4.40368	6.62389
99345	fgenesh3_pg.223__6	protein	Unknown	Delayed	67.5563	-4.0653	1.24894	-3.255	0.00113392	0.0210809	1.53019	6.55941	5.44312
114145	estExt_Genewise1Plus.C_810049	plp-dependent transferase	Other	Delayed	39.1965	-3.30525	1.01569	-3.25421	0.0011371	0.021114	1.95976	4.50088	2.57404
52821	e_gw1.65.24.1	cytochrome p450	Cytochrome P450s	Delayed	69.0734	-4.29047	1.31872	-3.25352	0.00113985	0.021114	2.61354	9.26809	4.06213
128298	estExt_fgenesh3_pg.C_1150002	protein	Unknown	Incipient	32.0213	5.04281	1.54998	3.25346	0.00114007	0.021114	5.7275	1.30317	0.205964
47260	e_gw1.141.87.1	nad-p-binding protein	Other	Delayed	33.8367	-4.37085	1.34356	-3.2532	0.00114115	0.021114	0.407135	4.13904	4.96284
63433	e_gw1.59.104.1	cytochrome p450	Cytochrome P450s	Delayed	114.006	-4.47569	1.37603	-3.25261	0.00114352	0.0211327	5.26917	11.4674	11.4092
129522	estExt_fgenesh3_pg.C_280034	hypothetical protein MPER_13032	Unknown	Delayed	5923.15	-2.15687	0.663837	-3.24909	0.00115775	0.0213695	270.631	620.889	428.666
129531	estExt_fgenesh3_pg.C_280062	predicted protein	Unknown	Delayed	1218.07	-2.00945	0.618527	-3.24876	0.00115909	0.0213695	24.2947	106.805	55.0914
129518	estExt_fgenesh3_pg.C_280009	hect-domain-containing protein	Other	Delayed	104.864	-2.58869	0.796946	-3.24826	0.00116113	0.0213817	3.48275	9.99432	7.77245
61121	e_gw1.108.34.1	alcohol oxidase	LOX Fenton	Delayed	86.3051	-3.09254	0.952743	-3.24594	0.00117065	0.0215022	5.57351	8.83318	5.27629
91960	fgenesh3_pg.232__13	protein	Unknown	Delayed	42.4086	-4.19822	1.29348	-3.24568	0.00117169	0.0215022	1.00097	4.64142	8.07184
101179	fgenesh3_pg.9__120	nad -binding protein	Other	Delayed	153.29	-2.73133	0.841535	-3.24565	0.00117184	0.0215022	13.0453	18.5888	22.4383
44433	e_gw1.112.8.1	cytochrome p450	Cytochrome P450s	Delayed	48.2	-3.33574	1.02791	-3.24516	0.00117384	0.0215135	2.38391	4.99279	6.38586
45381	e_gw1.336.4.1	kinase-like protein	Other	Delayed	25.7276	-4.44299	1.3694	-3.24447	0.00117668	0.0215401	1.37958	2.58779	2.88252
104895	fgenesh3_pg.188__16	protein	Unknown	Delayed	105.981	-4.29086	1.32309	-3.24307	0.00118248	0.0216207	1.9967	10.3577	9.16549
126385	estExt_fgenesh3_pg.C_920007	clavaminate synthase-like protein	Other	Delayed	50.1817	-4.8488	1.49531	-3.24266	0.00118418	0.0216263	1.65346	5.56892	5.581
129035	estExt_fgenesh3_pg.C_630056	protein	Unknown	Delayed	50.6459	-3.27797	1.01179	-3.23978	0.00119621	0.0217752	1.22833	5.09125	10.4208
43099	gw1.5178.10.1	predicted protein	Unknown	Delayed	80792.2	-2.48618	0.76749	-3.23937	0.00119795	0.0217752	3139.69	8073.31	6426.19
105758	fgenesh3_pg.10__66	predicted protein	Unknown	Delayed	20.0817	-5.42235	1.67435	-3.23847	0.00120171	0.0218006	0.605649	1.91872	1.3392
106650	fgenesh3_pg.97__54	protein	Unknown	Delayed	53.9203	-4.45508	1.37572	-3.23837	0.00120216	0.0218006	1.17455	5.0355	4.5585
101805	fgenesh3_pg.102__16	predicted protein	Unknown	Delayed	64.2549	-3.96565	1.2257	-3.23543	0.00121462	0.0220007	1.51823	5.93872	6.32984
94593	fgenesh3_pg.110__38	predicted protein	Unknown	Delayed	22.5217	-4.9	1.51477	-3.23481	0.00121724	0.0220225	0.413737	2.47159	2.38763
102035	fgenesh3_pg.156__22	protein	Unknown	Delayed	170.96	-3.67834	1.13737	-3.23408	0.00122033	0.0220446	5.62018	17.2904	27.3488
94833	fgenesh3_pg.283__13	glycoside hydrolase family 18 protein	CAZy	Delayed	66.3155	-3.98098	1.23103	-3.23386	0.00122131	0.0220446	0.88717	8.24024	10.577
49189	e_gw1.16.35.1	malic enzyme	Other	Delayed	59.3114	-2.78492	0.861521	-3.23256	0.00122685	0.022119	2.86112	8.5613	40.8029
59622	e_gw1.50.30.1	mfs general substrate transporter	Transporter	Delayed	49.3675	-3.86379	1.19558	-3.23173	0.00123043	0.0221577	0.379573	5.16506	3.63633
46874	e_gw1.18.8.1	0	Unknown	Delayed	76.104	-3.75978	1.16372	-3.23084	0.00123429	0.0222015	4.97421	7.62873	11.2941
126613	estExt_fgenesh3_pg.C_1310011	aryl-alcohol dehydrogenase	Aldo-keto reductases	Delayed	62.6183	-3.33531	1.03284	-3.22924	0.00124119	0.0222861	1.83052	9.20911	2.72226
90069	fgenesh3_pm.79__3	protein phosphatase methylesterase	Other	Delayed	721.193	-2.46463	0.763261	-3.22909	0.00124187	0.0222861	16.4685	62.6871	40.2826
105396	fgenesh3_pg.75__52	predicted protein	Unknown	Delayed	530.053	-3.08164	0.955025	-3.22676	0.001252	0.0224419	5.03009	45.4713	18.052
51613	e_gw1.46.97.1	cytochrome p450	Cytochrome P450s	Delayed	88.7416	-3.17701	0.9847	-3.22637	0.00125369	0.0224463	3.21497	8.46993	4.00057
98377	fgenesh3_pg.7__218	potassium transporter	Transporter	Delayed	1081.22	-2.35395	0.729905	-3.22501	0.00125968	0.0225223	6.1629	89.3464	10.7844
56002	e_gw1.2.16.1	mfs general substrate transporter	Transporter	Delayed	874.953	-2.86575	0.888705	-3.22463	0.00126134	0.0225223	14.9997	84.001	27.3392
128068	estExt_fgenesh3_pg.C_1600002	protein	Unknown	Delayed	120.014	-2.96502	0.919551	-3.22442	0.00126229	0.0225223	3.72093	14.2401	12.8978
93001	fgenesh3_pg.192__5	protein	Unknown	Delayed	39.0643	-4.34133	1.34656	-3.22401	0.00126411	0.0225287	0.481208	4.46192	2.66305
92563	fgenesh3_pg.129__48	predicted protein	Unknown	Delayed	15.1882	-4.87736	1.51422	-3.22104	0.00127725	0.0227367	0.409106	1.94417	2.21908
100540	fgenesh3_pg.31__37	predicted protein	Unknown	Delayed	48.6787	-4.14239	1.28682	-3.21909	0.00128596	0.0228657	2.08683	4.42511	7.60558
102261	fgenesh3_pg.194__14	#NAME?	Unknown	Delayed	16.771	-4.83599	1.50266	-3.21829	0.00128957	0.0228807	0.32622	2.15261	1.26266
126000	estExt_fgenesh3_pg.C_390034	efflux transporter	Transporter	Delayed	256.795	-2.67311	0.830611	-3.21825	0.00128976	0.0228807	12.9101	30.8488	55.9028
38576	gw1.32.140.1	bola-like protein	Other	Delayed	40.7114	-4.5346	1.40941	-3.21738	0.00129366	0.0229236	2.3528	3.20694	9.87439
100852	fgenesh3_pg.27__24	protein	Unknown	Delayed	43.1457	-3.04562	0.946916	-3.21636	0.0012983	0.0229795	1.35591	5.73508	3.49395
63240	e_gw1.10.32.1	alcohol dehydrogenase	Other	Delayed	169.508	-2.39268	0.74412	-3.21545	0.00130242	0.0230262	7.06736	22.1919	59.6832
92759	fgenesh3_pg.82__3	predicted protein	Unknown	Delayed	439.052	-2.31599	0.720728	-3.2134	0.00131172	0.0231643	24.3162	56.0555	61.6179
106046	fgenesh3_pg.220__13	protein	Unknown	Delayed	97.2344	-3.75808	1.16972	-3.21279	0.00131452	0.0231873	2.64941	9.85801	6.18591
90501	fgenesh3_pm.161__5	glycoside hydrolase family 17 protein	CAZy	Delayed	65.3478	-3.5204	1.09594	-3.21223	0.00131707	0.0232059	1.41272	9.01986	1.59096
130173	estExt_fgenesh3_pg.C_750033	hemerythrin hhe cation-binding domain protein	Other	Delayed	40.2828	-4.47796	1.39489	-3.21027	0.00132612	0.0232479	2.20124	4.31049	7.52612
96895	fgenesh3_pg.117__10	protein	Unknown	Delayed	47.1558	-4.18118	1.30244	-3.21026	0.00132614	0.0232479	0.357269	8.69844	52.4
43750	e_gw1.1.4.1	polyamine transporter	Transporter	Delayed	39.7308	-4.16715	1.29816	-3.21003	0.00132721	0.0232479	1.07924	3.90212	2.97211
93049	fgenesh3_pg.90__24	cytochrome p450	Cytochrome P450s	Delayed	80.4181	-3.13765	0.977498	-3.20988	0.00132791	0.0232479	1.99596	9.13849	15.9272
60594	e_gw1.127.81.1	dhh phosphoesterase	Other	Delayed	27.6776	-4.39381	1.36886	-3.20984	0.0013281	0.0232479	0.0958629	3.28693	3.27796
112824	estExt_Genewise1Plus.C_70180	phenylalanine ammonia-lyase	LOX Fenton	Delayed	474.911	-2.834	0.882932	-3.20976	0.00132845	0.0232479	4.21768	52.0504	8.40231
102009	fgenesh3_pg.1673__1	protein	Unknown	Delayed	245.5	-2.7607	0.860493	-3.20828	0.00133531	0.0232927	2.56525	21.2193	5.64841
96734	fgenesh3_pg.25__104	glc-6-p isomerase	Other	Delayed	450.989	-2.2352	0.696746	-3.20806	0.00133634	0.0232927	11.427	44.1924	91.966
99338	fgenesh3_pg.172__21	predicted protein	Unknown	Delayed	100.788	-2.44882	0.763368	-3.20791	0.00133702	0.0232927	4.10338	8.14247	5.35286
126603	estExt_fgenesh3_pg.C_110087	hlh-domain-containing protein	Other	Delayed	190.693	-2.69871	0.841503	-3.20701	0.00134121	0.0233395	7.3908	18.4842	28.9506
41423	gw1.7.245.1	protein	Unknown	Delayed	523.349	-3.38456	1.05639	-3.20388	0.00135589	0.0235449	5.80328	53.023	3.06211
51623	e_gw1.46.56.1	protein	Unknown	Delayed	33.9971	-4.41045	1.37661	-3.20385	0.00135605	0.0235449	2.10436	3.03248	3.50958
51604	e_gw1.46.32.1	plp-dependent transferase	Other	Delayed	62.3785	-3.72733	1.16358	-3.20333	0.0013585	0.023561	1.00901	6.74059	5.53427
118887	estExt_Genewise1.C_30065	shwachman-bodian-diamond syndrome protein	Other	Delayed	725.518	-2.47826	0.773826	-3.20261	0.00136187	0.023593	16.3811	64.6612	27.9549
47554	e_gw1.76.24.1	n2227-domain-containing protein	Other	Delayed	266.977	-2.36182	0.737687	-3.20166	0.0013664	0.0236451	9.43851	28.9185	30.4711
126604	estExt_fgenesh3_pg.C_110096	predicted protein	Unknown	Delayed	70.025	-4.09666	1.28011	-3.20025	0.0013731	0.0237346	6.806	1.89442	2.4438
105232	fgenesh3_pg.203__13	protein	Unknown	Delayed	178.159	-3.62007	1.13184	-3.19838	0.00138203	0.0238624	1.83598	26.2476	72.2917
21645	gw1.34.29.1	cytochrome p450	Cytochrome P450s	Delayed	99.2163	-3.21396	1.00567	-3.19582	0.00139432	0.0240477	4.05429	10.1261	9.90829
47603	e_gw1.14.362.1	gtp cyclohydrolase i	Other	Delayed	1080.53	-2.68904	0.841513	-3.19548	0.00139598	0.0240497	15.1124	101.571	13.1329
95784	fgenesh3_pg.58__13	protein	Unknown	Delayed	28.3482	-4.12676	1.29169	-3.19484	0.00139908	0.0240764	0.458699	4.63236	11.7715
109655	estExt_Genewise1Plus.C_990032	mfs general substrate transporter	Transporter	Delayed	675.38	-4.8559	1.5212	-3.19215	0.00141218	0.0242749	2.67303	55.16	16.9976
129752	estExt_fgenesh3_pg.C_1010025	protein	Unknown	Delayed	246.91	-2.28255	0.716026	-3.1878	0.0014336	0.0245885	14.0249	28.7764	46.3225
51622	e_gw1.46.134.1	c2h2 type zinc-finger protein	Other	Delayed	22.6296	-4.29989	1.34943	-3.18646	0.00144027	0.0246756	0.727418	3.66878	0.980417
104210	fgenesh3_pg.57__49	protein	Unknown	Delayed	558.921	-2.28767	0.71853	-3.18382	0.00145347	0.0248742	11.4603	54.0674	38.0848
90188	fgenesh3_pm.134__2	6-phosphogluconate dehydrogenase c-terminal domain-like protein	Sugar Metabolism	Delayed	161.594	-2.96976	0.932867	-3.18348	0.00145516	0.0248757	6.77158	20.4353	12.8528
116664	estExt_Genewise1Plus.C_1730009	aldo keto reductase	Aldo-keto reductases	Delayed	1059.74	-2.5092	0.788289	-3.18309	0.00145711	0.0248817	33.3149	113.525	251.982
55253	e_gw1.61.2.1	protein	Unknown	Delayed	101.779	-3.53028	1.10933	-3.18236	0.0014608	0.0249171	3.56081	8.22033	13.5188
96749	fgenesh3_pg.46__14	cytochrome p450	Cytochrome P450s	Delayed	42.3802	-4.31986	1.35779	-3.18154	0.00146493	0.0249601	0.477315	5.25608	8.79044
101999	fgenesh3_pg.44__80	carbohydrate esterase family 15 protein	CAZy	Delayed	107.369	-3.2277	1.01489	-3.18035	0.00147098	0.0250357	4.21344	11.5307	30.9096
94979	fgenesh3_pg.62__67	protein	Unknown	Delayed	38.6637	-4.13034	1.29888	-3.17992	0.00147316	0.0250454	0.19608	5.16595	5.96885
91222	fgenesh3_pg.39__40	protein artemis	Other	Delayed	54.6024	-4.24829	1.33627	-3.17922	0.0014767	0.0250773	1.54489	4.87403	5.83844
90396	fgenesh3_pm.35__1	ctd kinase subunit gamma	Other	Delayed	29.3245	-3.7632	1.1838	-3.17892	0.00147827	0.0250773	0.765991	3.31805	3.73554
95075	fgenesh3_pg.176__13	protein	Unknown	Delayed	46.3036	-4.01095	1.26238	-3.17728	0.00148662	0.0251668	2.0178	5.95276	3.145
93146	fgenesh3_pg.11__73	mfs git1p-like glycerophosphoinositol permease	Other	Delayed	23.4783	-4.79893	1.5104	-3.17725	0.0014868	0.0251668	0.151308	2.56401	5.02042
54587	e_gw1.34.18.1	acyl- dehydrogenase nm domain-like protein	Other	Delayed	1579.17	-2.45612	0.773948	-3.17349	0.00150619	0.0254308	6.33463	127.148	12.31
99742	fgenesh3_pg.55__40	polyketide synthase	Other	Delayed	50.4258	-3.62409	1.14205	-3.17331	0.00150713	0.0254308	1.35912	4.62227	6.04739
101936	fgenesh3_pg.44__17	protein	Unknown	Delayed	42.0681	-5.48918	1.72982	-3.17327	0.00150731	0.0254308	3.21343	3.20805	3.44489
101605	fgenesh3_pg.177__19	protein	Unknown	Delayed	66.4821	-3.82669	1.20636	-3.17209	0.00151347	0.0254918	1.52307	6.87416	10.6695
127793	estExt_fgenesh3_pg.C_130012	hypothetical protein FOMPIDRAFT_1024790	Unknown	Delayed	27.2008	-4.90558	1.54655	-3.17195	0.00151421	0.0254918	0.951141	3.80001	4.09026
100150	fgenesh3_pg.2__48	protein	Unknown	Delayed	21.375	-5.7504	1.81356	-3.17078	0.00152029	0.0255385	0.144993	2.34609	4.38627
130142	estExt_fgenesh3_pg.C_860029	protein	Unknown	Delayed	39.7504	-4.70273	1.48358	-3.16986	0.00152513	0.0255921	3.65544	1.93992	7.73041
116860	estExt_Genewise1Plus.C_1140105	nad-p-binding protein	Other	Delayed	248.609	-2.3056	0.727479	-3.1693	0.00152808	0.0255952	9.01636	33.6865	112.419
95777	fgenesh3_pg.58__6	predicted protein	Unknown	Delayed	63.0011	-3.26837	1.0314	-3.16888	0.00153029	0.0255952	1.97774	6.97395	4.42169
93971	fgenesh3_pg.76__15	protein	Unknown	Delayed	95.5795	-3.29186	1.03889	-3.16864	0.00153154	0.0255952	3.54018	9.74669	5.36575
129207	estExt_fgenesh3_pg.C_380020	predicted protein	Unknown	Delayed	381.976	-2.2977	0.725153	-3.16857	0.00153192	0.0255952	16.8519	49.5406	94.7844
129455	estExt_fgenesh3_pg.C_790023	predicted protein	Unknown	Delayed	57.1217	-3.31357	1.04596	-3.16798	0.00153503	0.0256196	2.72069	5.99783	4.25881
39170	gw1.7.227.1	arsenite-antimonite efflux transporter	Transporter	Delayed	42.7028	-3.33256	1.05384	-3.1623	0.00156526	0.0260961	1.43183	4.1574	2.32414
107777	estExt_fgenesh3_pm.C_2160005	predicted protein	Unknown	Delayed	1359.56	-2.82103	0.892345	-3.16137	0.0015703	0.026124	57.6185	174.065	66.0946
57787	e_gw1.17.22.1	snf2 superfamily protein	Other	Delayed	57.1165	-3.75242	1.18722	-3.16069	0.00157398	0.0261572	1.68223	5.5222	4.33211
127993	estExt_fgenesh3_pg.C_650008	glycoside hydrolase family 35 protein	CAZy	Delayed	5244.77	-2.21676	0.701537	-3.15985	0.00157848	0.0262038	142.668	524.173	1138.83
106724	fgenesh3_pg.54__26	predicted protein	Unknown	Delayed	199.016	-2.53689	0.803488	-3.15734	0.00159213	0.0263497	8.1747	25.2461	15.1334
55312	e_gw1.272.1.1	predicted protein	Unknown	Delayed	103.093	-3.23481	1.02454	-3.15732	0.00159228	0.0263497	4.4825	10.1955	13.6143
115898	estExt_Genewise1Plus.C_570003	plc-like phosphodiesterase	Other	Delayed	451.243	-2.25022	0.712726	-3.1572	0.00159292	0.0263497	32.5434	60.9295	67.9475
105081	fgenesh3_pg.6__169	protein	Unknown	Delayed	165.765	-3.38024	1.07071	-3.15699	0.00159407	0.0263497	8.9541	14.9062	11.3339
104705	fgenesh3_pg.161__1	protein	Unknown	Delayed	28.7128	-3.75616	1.19014	-3.15607	0.00159909	0.0264045	0.452164	3.20821	3.09286
105066	fgenesh3_pg.6__154	protein	Unknown	Delayed	91.845	-3.56213	1.12958	-3.15351	0.00161322	0.0265968	0.947038	9.92885	5.81506
127203	estExt_fgenesh3_pg.C_160007	predicted protein	Unknown	Incipient	388.342	2.48531	0.788153	3.15334	0.00161416	0.0265968	52.7853	12.3469	2.06089
37368	gw1.178.25.1	e3 ubiquitin-protein ligase uhrf1	Other	Delayed	206.357	-3.09922	0.98299	-3.15285	0.00161684	0.0266127	2.70199	17.9955	3.99159
28024	gw1.9.111.1	protein	Unknown	Delayed	47.0574	-3.75628	1.19349	-3.14732	0.00164776	0.0270928	0.797156	4.90827	3.69563
43742	e_gw1.1.304.1	nad p-binding protein	Other	Delayed	140.135	-2.54676	0.809789	-3.14496	0.00166107	0.0272828	7.66193	17.7042	95.8565
95365	fgenesh3_pg.1749__1	protein	Unknown	Delayed	18.9985	-5.27739	1.67824	-3.1446	0.00166313	0.0272877	0.830858	2.08332	6.93452
63035	e_gw1.138.25.1	sodium hydrogen partial	Other	Delayed	37.7567	-4.50484	1.43278	-3.14412	0.00166587	0.0273037	1.35913	3.92271	4.62848
91963	fgenesh3_pg.232__16	alpha beta-hydrolase	Other	Delayed	155.813	-3.75357	1.19449	-3.1424	0.00167569	0.0274188	3.46396	20.5116	185.991
128378	estExt_fgenesh3_pg.C_1500022	aquaporin	Other	Incipient	658.489	2.48887	0.79206	3.14227	0.00167643	0.0274188	107.985	23.648	5.66934
59528	e_gw1.79.70.1	mfs general substrate transporter	Transporter	Delayed	45.5796	-3.81133	1.21309	-3.14183	0.00167896	0.0274313	1.57225	5.19608	61.9458
104846	fgenesh3_pg.52__47	protein	Unknown	Delayed	102.255	-3.23704	1.03078	-3.1404	0.00168719	0.0275367	3.95191	9.38914	3.0166
56690	e_gw1.21.60.1	alpha beta-hydrolase	Other	Incipient	176.639	2.52962	0.805686	3.13971	0.00169113	0.027572	29.7878	7.09456	5.65209
128150	estExt_fgenesh3_pg.C_70007	glycoside hydrolase family 27 protein	CAZy	Delayed	4211.86	-2.67503	0.852428	-3.13813	0.00170032	0.0276515	60.9761	437.457	919.017
105908	fgenesh3_pg.66__46	predicted protein	Unknown	Delayed	65.2981	-4.46905	1.42419	-3.13796	0.00170127	0.0276515	0.531641	7.01091	3.36338
127740	estExt_fgenesh3_pg.C_460007	protein	Unknown	Delayed	107.829	-2.78178	0.886498	-3.13795	0.00170136	0.0276515	3.53855	11.8468	17.3799
97976	fgenesh3_pg.98__40	protein	Unknown	Delayed	81.413	-3.63839	1.16042	-3.13542	0.00171609	0.0278246	4.26093	7.56542	12.1113
102270	fgenesh3_pg.194__23	protein	Unknown	Delayed	140.915	-2.81194	0.896894	-3.1352	0.00171739	0.0278246	3.34181	15.9632	9.28853
62586	e_gw1.203.22.1	cytochrome p450	Cytochrome P450s	Delayed	268.686	-2.97245	0.948206	-3.13481	0.00171964	0.0278319	0.946168	23.4104	6.50505
106053	fgenesh3_pg.388__2	#NAME?	Unknown	Delayed	114.931	-3.82695	1.22095	-3.1344	0.00172208	0.0278424	4.02289	9.48055	12.9925
115063	estExt_Genewise1Plus.C_1710039	duf1212-domain-containing protein	Other	Delayed	61.2972	-3.33122	1.06303	-3.13371	0.00172611	0.0278784	1.43731	6.18896	10.5663
93726	fgenesh3_pg.141__5	protein	Unknown	Delayed	48.9967	-4.37211	1.39644	-3.13089	0.00174279	0.0281185	1.57748	5.13743	1.92838
122206	estExt_Genewise1.C_18980001	mfs general substrate transporter	Transporter	Delayed	814.066	-2.16867	0.692806	-3.13027	0.00174645	0.0281484	14.7795	77.4406	25.2428
89000	fgenesh3_pm.135__15	clavaminate synthase-like protein	Other	Delayed	70.1541	-2.72837	0.871713	-3.1299	0.00174868	0.0281551	1.99214	10.1844	69.9556
97318	fgenesh3_pg.15__108	protein	Unknown	Delayed	23.3725	-4.78108	1.52784	-3.12931	0.00175216	0.0281817	1.41645	2.16361	1.21985
126407	estExt_fgenesh3_pg.C_920048	cerato-platanin	Other	Delayed	435.35	-3.3177	1.06031	-3.12898	0.00175416	0.0281847	1.55961	50.8044	129.782
97202	fgenesh3_pg.32__101	protein	Unknown	Delayed	31.4924	-3.71834	1.18856	-3.12844	0.00175738	0.0282072	0.649548	3.75915	4.92959
52078	e_gw1.32.14.1	glycoside hydrolase family 78 protein	CAZy	Delayed	907.241	-3.3222	1.06209	-3.128	0.00176002	0.0282203	8.63875	79.0848	44.0959
106814	fgenesh3_pg.88__31	predicted protein	Unknown	Delayed	27.1699	-4.80675	1.53752	-3.1263	0.00177019	0.0283541	1.35908	2.60304	0.635029
104184	fgenesh3_pg.57__23	protein tyrosine serine phosphatase	Other	Delayed	42.0704	-3.32963	1.06524	-3.12571	0.00177378	0.0283822	0.952005	4.33432	5.18237
93412	fgenesh3_pg.41__64	hexose transporter	Transporter	Delayed	349.658	-2.00209	0.640705	-3.12483	0.0017791	0.0284382	14.8911	35.6784	45.8752
99894	fgenesh3_pg.68__65	protein	Unknown	Delayed	32.6535	-3.30562	1.05864	-3.12251	0.00179318	0.0286337	0.6206	3.84407	3.85935
125796	estExt_Genewise1.C_540009	udp-galactose transporter	Transporter	Incipient	1129.46	2.00683	0.642771	3.12215	0.00179537	0.0286391	166.543	45.2592	37.5698
124513	estExt_Genewise1.C_1360004	hypothetical protein FOMPIDRAFT_1136100	Unknown	Delayed	1584.66	-2.19731	0.7039	-3.12162	0.00179861	0.0286613	58.7667	158.044	192.828
23959	gw1.381.1.1	wd40 repeat-like protein	Other	Delayed	49.249	-3.26955	1.04827	-3.119	0.00181468	0.0288876	1.71419	5.70858	7.66488
113908	estExt_Genewise1Plus.C_210122	#NAME?	Unknown	Delayed	13819.9	-2.08668	0.669296	-3.11773	0.00182248	0.0289821	206.61	1356.91	5283.87
105884	fgenesh3_pg.66__22	predicted protein	Unknown	Delayed	968.477	-5.54244	1.778	-3.11722	0.00182563	0.0290025	0.777215	79.1194	1.46502
47534	e_gw1.76.98.1	cytosine-purine partial	Other	Delayed	53.1931	-3.15293	1.01191	-3.11583	0.00183428	0.02911	1.86887	6.07587	14.2693
116511	estExt_Genewise1Plus.C_1460050	protein	Unknown	Delayed	658.039	-2.35662	0.756718	-3.11426	0.00184406	0.0292334	4.35684	56.2704	35.4027
51809	e_gw1.13.197.1	protein-tyrosine phosphatase	Other	Delayed	56.0875	-3.15694	1.01399	-3.11339	0.00184952	0.0292334	2.63759	5.06499	0.923191
99838	fgenesh3_pg.68__9	protein	Unknown	Delayed	26.4601	-3.77289	1.21207	-3.11276	0.00185344	0.029264	0.48597	2.84159	2.00463
101881	fgenesh3_pg.125__5	protein	Unknown	Delayed	204.587	-2.74866	0.883114	-3.11247	0.0018553	0.029264	10.7885	14.8201	23.6002
51906	e_gw1.13.89.1	p-loop containing nucleoside triphosphate hydrolase protein	Other	Delayed	48.1396	-3.23146	1.03878	-3.11082	0.00186567	0.0293976	1.05582	7.44995	4.11118
86954	fgenesh3_kg.186__1__3673114:1	peptidyl-trna hydrolase	Other	Incipient	235.203	2.33213	0.750402	3.10784	0.00188462	0.0296661	35.3284	12.0639	5.04116
100887	fgenesh3_pg.27__59	protein	Unknown	Delayed	23.1073	-4.32048	1.39063	-3.10685	0.0018909	0.0297036	1.18968	2.06581	1.64967
126007	estExt_fgenesh3_pg.C_390054	nad-dependent formate dehydrogenase	Other	Delayed	34.3994	-4.57383	1.47231	-3.10656	0.00189275	0.0297036	0.172524	5.66205	3.9152
94995	fgenesh3_pg.237__5	fad nad-p-binding domain-containing protein	Other	Delayed	23.1095	-4.23287	1.36322	-3.10506	0.0019024	0.0298248	0.809761	2.5225	6.09218
127733	estExt_fgenesh3_pg.C_250052	predicted protein	Unknown	Delayed	60.3367	-3.59311	1.15765	-3.1038	0.00191053	0.0299219	2.30218	5.42872	8.11407
96145	fgenesh3_pg.212__9	predicted protein	Unknown	Delayed	72.7353	-4.13348	1.33335	-3.10007	0.00193475	0.0301793	0.757186	8.62371	10.0799
101286	fgenesh3_pg.362__3	protein	Unknown	Delayed	20.0702	-5.52789	1.7834	-3.09963	0.00193764	0.0301941	0.580716	2.26659	3.78783
104070	fgenesh3_pg.108__24	alcohol oxidase	LOX Fenton	Delayed	67.1599	-3.18837	1.02893	-3.09871	0.00194367	0.0302576	0.98277	6.63436	3.59261
128501	estExt_fgenesh3_pg.C_1230018	protein	Unknown	Incipient	2462.91	2.13503	0.689203	3.09783	0.00194943	0.0302983	354.743	193.978	10.7987
42433	gw1.132.61.1	predicted protein	Unknown	Incipient	193.121	2.36104	0.762186	3.09771	0.00195019	0.0302983	28.8061	8.48452	2.9453
105143	fgenesh3_pg.95__51	beta-lactamase transpeptidase-like protein	Other	Delayed	130.427	-3.67702	1.18733	-3.09687	0.00195576	0.0303545	3.04801	12.5757	19.4032
99061	fgenesh3_pg.34__67	protein	Unknown	Delayed	35.2359	-4.4576	1.44122	-3.09294	0.00198181	0.030728	1.25902	4.41275	6.05285
48881	e_gw1.62.100.1	aspartyl-trna synthetase	Other	Delayed	218.65	-2.17859	0.705457	-3.08819	0.00201379	0.0311615	12.4592	24.8047	26.3697
102978	fgenesh3_pg.28__13	predicted protein	Unknown	Delayed	53.5662	-3.16785	1.02611	-3.08724	0.00202022	0.0312298	2.75094	6.35711	4.89302
105454	fgenesh3_pg.146__36	protein	Unknown	Delayed	63.6195	-3.19029	1.03363	-3.08648	0.00202541	0.0312567	2.66001	5.93879	9.75457
61714	e_gw1.64.40.1	c2h2 type zinc-finger protein	Other	Delayed	18.0879	-5.1765	1.6772	-3.0864	0.00202599	0.0312567	0.632865	2.4802	1.18257
100119	fgenesh3_pg.2__17	predicted protein	Unknown	Delayed	59.5392	-3.8943	1.26253	-3.08452	0.00203879	0.0314228	3.84302	4.6057	7.73334
97567	fgenesh3_pg.200__13	protein	Unknown	Delayed	97.2015	-3.02366	0.98038	-3.08417	0.00204121	0.0314289	5.11374	7.77363	8.12979
45784	e_gw1.124.58.1	ubiquitin-like modifier 1	Other	Delayed	24.7	-4.8397	1.56947	-3.08366	0.00204473	0.0314519	0.981187	2.72835	1.13156
92850	fgenesh3_pg.69__33	predicted protein	Unknown	Delayed	47.3781	-3.88669	1.26077	-3.08279	0.00205068	0.0315122	1.75527	4.84376	7.00378
127192	estExt_fgenesh3_pg.C_2150010	nad -binding protein	Other	Delayed	25.9972	-6.07156	1.97007	-3.0819	0.00205683	0.0315656	0.00339308	2.98043	6.05973
103814	fgenesh3_pg.12__34	protein	Unknown	Delayed	77.3665	-2.8482	0.924231	-3.0817	0.00205823	0.0315656	6.14028	8.92048	14.3124
101911	fgenesh3_pg.125__35	protein	Unknown	Delayed	29.6896	-3.7776	1.2261	-3.08099	0.00206313	0.0316096	0.238209	3.51685	6.68857
115060	estExt_Genewise1Plus.C_1710034	tld-domain-containing protein	Other	Delayed	1038.67	-2.18864	0.710764	-3.07928	0.00207503	0.0317604	30.2265	97.7973	61.4413
117029	estExt_Genewise1Plus.C_2010016	glycoside hydrolase family 31 protein	CAZy	Delayed	253.646	-3.49088	1.13475	-3.07635	0.0020955	0.031979	16.4165	30.8849	95.6115
101091	fgenesh3_pg.9__32	cytochrome p450	Cytochrome P450s	Delayed	41.4871	-4.59215	1.49319	-3.0754	0.00210223	0.0320503	0.691024	5.28428	3.41442
128393	estExt_fgenesh3_pg.C_2450009	protein	Unknown	Delayed	39.2479	-4.24319	1.38063	-3.07338	0.00211652	0.0322048	2.09217	5.08184	2.56557
98675	fgenesh3_pg.115__13	predicted protein	Unknown	Delayed	58.1873	-3.28581	1.06926	-3.07296	0.00211944	0.0322176	2.53474	7.26151	5.77641
56539	e_gw1.139.7.1	cyclopropane-fatty-acyl-phospholipid synthase	Other	Delayed	39.3841	-3.48019	1.13294	-3.07183	0.00212749	0.0323083	0.39419	4.61574	3.78708
93040	fgenesh3_pg.90__15	predicted protein	Unknown	Delayed	23.8478	-6.31444	2.0567	-3.07018	0.0021393	0.0324558	2.27818	2.10516	1.6625
127487	estExt_fgenesh3_pg.C_1800001	glycoside hydrolase family 16 protein	CAZy	Delayed	163.08	-2.67705	0.872144	-3.06951	0.00214411	0.0324971	7.49646	18.6386	11.8334
105838	fgenesh3_pg.173__1	protein	Unknown	Delayed	71.415	-4.05482	1.3214	-3.06859	0.00215073	0.0325655	3.42552	5.87257	6.23291
102831	fgenesh3_pg.79__35	protein	Unknown	Delayed	75.2198	-2.95716	0.963926	-3.06783	0.0021562	0.0326165	1.87677	7.31473	11.1937
126542	estExt_fgenesh3_pg.C_3100004	protein	Unknown	Delayed	40.2309	-3.55898	1.16038	-3.06707	0.00216167	0.0326586	1.92378	4.59755	49.6512
127629	estExt_fgenesh3_pg.C_50020	mfs general substrate transporter	Transporter	Delayed	129.649	-2.93003	0.955385	-3.06686	0.0021632	0.0326586	7.79555	11.58	24.0991
106710	fgenesh3_pg.54__12	carbohydrate esterase family 16 protein	CAZy	Delayed	1193.41	-2.01505	0.657106	-3.06654	0.00216549	0.0326614	20.1254	135.019	517.563
51394	e_gw1.74.7.1	atypical pikk pi3k protein kinase	Other	Delayed	123.125	-2.92783	0.95521	-3.06511	0.00217587	0.032753	7.25783	14.0027	18.5514
97169	fgenesh3_pg.32__68	predicted protein	Unknown	Delayed	26.8671	-4.17189	1.36109	-3.06511	0.00217592	0.032753	1.16493	3.37665	2.17714
127251	estExt_fgenesh3_pg.C_160123	acetyl- synthetase-like protein	Other	Delayed	231.364	-2.58397	0.843103	-3.06483	0.0021779	0.032753	15.376	28.5484	30.7057
112022	estExt_Genewise1Plus.C_1470021	mfs general substrate transporter	Transporter	Delayed	380.624	-2.70923	0.884277	-3.06378	0.00218562	0.0328373	11.9632	40.5764	365.837
52765	e_gw1.302.22.1	natural resistance-associated macrophage protein	LOX Fenton	Delayed	105.132	-2.43807	0.795937	-3.06314	0.00219027	0.0328752	5.05194	12.1901	5.67757
52200	e_gw1.15.20.1	amine oxidase	LOX Fenton	Delayed	637.188	-2.5902	0.846097	-3.06135	0.00220342	0.0330406	4.51656	56.6665	15.7092
93981	fgenesh3_pg.76__25	protein	Unknown	Delayed	35.1827	-5.04924	1.65039	-3.05942	0.00221766	0.0332035	0.0517241	4.4644	2.39726
47035	e_gw1.157.16.1	plp-dependent transferase	Other	Delayed	41.1636	-3.51057	1.14751	-3.0593	0.00221856	0.0332035	1.57665	3.3872	3.12211
127052	estExt_fgenesh3_pg.C_1100031	protein	Unknown	Delayed	111.208	-2.67034	0.873412	-3.05737	0.00223291	0.0333859	3.95213	11.825	9.66536
98486	fgenesh3_pg.130__21	protein	Unknown	Delayed	44.078	-4.89503	1.6015	-3.05653	0.00223915	0.0334299	0.833996	5.48382	3.0606
55122	e_gw1.304.3.1	hypothetical protein PHLGIDRAFT_76955	Unknown	Delayed	8.99946	-6.18769	2.02476	-3.05601	0.00224303	0.0334299	0.0517241	1.40002	2.11599
103337	fgenesh3_pg.134__19	protein	Unknown	Delayed	26.1369	-4.11069	1.34558	-3.05496	0.00225087	0.0334344	1.40262	2.46323	5.80909
99919	fgenesh3_pg.217__2	predicted protein	Unknown	Delayed	46.2538	-4.84926	1.58736	-3.05491	0.00225124	0.0334344	0.702427	5.02056	5.93022
91359	fgenesh3_pg.1__104	protein	Unknown	Delayed	109.201	-2.80987	0.920159	-3.05368	0.0022605	0.0335398	5.80532	11.3238	12.3985
92377	fgenesh3_pg.92__9	protein	Unknown	Delayed	50.5586	-3.80564	1.24689	-3.05209	0.00227253	0.0336665	1.83982	6.22172	10.272
97883	fgenesh3_pg.211__12	protein	Unknown	Delayed	68.0215	-3.37556	1.10602	-3.05198	0.00227338	0.0336665	3.04846	6.13563	4.11024
53728	e_gw1.182.53.1	predicted protein	Unknown	Delayed	232.736	-2.30076	0.754017	-3.05134	0.0022782	0.0337057	12.4827	30.9111	78.7385
22993	gw1.65.33.1	glutathione synthase	Other	Delayed	410.559	-2.26032	0.740868	-3.0509	0.00228156	0.0337231	9.38218	37.6092	15.162
54604	e_gw1.34.45.1	mfs general substrate transporter	Transporter	Delayed	14.6033	-4.31449	1.41456	-3.05006	0.00228799	0.033786	0.115584	1.73325	3.05385
106838	fgenesh3_pg.88__55	protein	Unknown	Delayed	35.9798	-3.83991	1.2595	-3.04875	0.00229797	0.0339011	0.929624	3.62972	6.63973
92299	fgenesh3_pg.1710__2	predicted protein	Unknown	Delayed	463.56	-2.22428	0.730173	-3.04623	0.00231729	0.0341535	8.48842	41.2649	12.6116
49003	e_gw1.237.5.1	fad nad-p-binding domain-containing protein	Other	Delayed	46.3885	-4.52384	1.48566	-3.04501	0.00232675	0.0342605	1.40252	4.89087	3.9968
59764	e_gw1.28.5.1	ribonuclease h	Other	Delayed	108.438	-2.90919	0.955591	-3.04439	0.00233154	0.034268	3.4639	11.9624	11.2404
117345	estExt_Genewise1.C_390001	glycoside hydrolase family 15 protein	CAZy	Delayed	836.295	-2.41002	0.7917	-3.04411	0.00233369	0.034268	68.9888	103.113	116.334
93545	fgenesh3_pg.18__90	protein	Unknown	Delayed	53.9272	-3.68693	1.21118	-3.04408	0.0023339	0.034268	2.25737	6.11118	1.30611
119714	estExt_Genewise1.C_160061	lag1-dnabind-domain-containing protein	Other	Delayed	2834.75	-2.33207	0.766557	-3.04226	0.00234809	0.0343293	40.7343	273.998	131.628
102710	fgenesh3_pg.42__85	metallo-hydrolase oxidoreductase	Other	Delayed	82.4106	-4.31536	1.4185	-3.0422	0.00234852	0.0343293	2.60827	5.98175	8.15536
93936	fgenesh3_pg.3__156	protein	Unknown	Delayed	70.793	-4.49545	1.47773	-3.04214	0.00234902	0.0343293	0.822322	7.32901	7.13912
99933	fgenesh3_pg.217__16	protein	Unknown	Delayed	28.4793	-5.36481	1.76351	-3.04213	0.00234914	0.0343293	0.199171	2.96274	2.77149
43646	e_gw1.1.303.1	protein	Unknown	Delayed	109.99	-2.72159	0.894841	-3.04142	0.00235462	0.0343769	4.48265	17.5549	37.9245
92346	fgenesh3_pg.80__45	glycoside hydrolase family 28 protein	CAZy	Delayed	192.428	-2.34902	0.772952	-3.03902	0.00237348	0.0346198	4.99372	21.979	51.5587
92307	fgenesh3_pg.80__6	predicted protein	Unknown	Delayed	50.9198	-3.60428	1.18616	-3.03862	0.00237661	0.0346328	4.17506	4.61133	2.45037
110469	estExt_Genewise1Plus.C_430068	cytochrome p450	Cytochrome P450s	Delayed	62.3868	-3.34508	1.10108	-3.03799	0.00238161	0.0346731	4.19638	7.71735	18.5107
94637	fgenesh3_pg.33__35	protein	Unknown	Delayed	103.568	-2.51344	0.827891	-3.03596	0.00239773	0.034875	5.09199	10.1789	25.2271
106378	fgenesh3_pg.24__87	rad26-like snf2 family dna-dependent atpase	Other	Delayed	102.305	-2.86634	0.945051	-3.033	0.00242136	0.0351199	6.5526	9.31649	11.9253
94748	fgenesh3_pg.163__29	cytochrome p450	Cytochrome P450s	Delayed	28.5345	-4.65217	1.534	-3.03272	0.00242362	0.0351199	1.42469	3.29468	6.61323
52679	e_gw1.109.102.1	protein	Unknown	Delayed	49.6414	-3.71561	1.22588	-3.03098	0.00243762	0.0352898	1.3781	4.71308	13.6776
51122	e_gw1.5.39.1	carboxypeptidase s	Proteases	Delayed	1095.95	-2.26392	0.747283	-3.02953	0.00244933	0.0353932	65.3192	122.066	187.892
102195	fgenesh3_pg.118__4	predicted protein	Unknown	Delayed	16.5231	-5.10156	1.68445	-3.02862	0.00245672	0.0354669	0.199639	1.82764	0.914188
99577	fgenesh3_pg.191__20	protein	Unknown	Delayed	60.7613	-4.16384	1.37526	-3.02767	0.00246449	0.0355041	2.51022	6.17115	14.9957
99444	fgenesh3_pg.690__2	predicted protein	Unknown	Delayed	42.4368	-3.82181	1.26235	-3.02753	0.00246561	0.0355041	0.251693	4.53361	2.19319
103025	fgenesh3_pg.28__60	midasin nuclear aaa atpase	Other	Delayed	253.104	-2.73558	0.903621	-3.02735	0.00246707	0.0355041	9.51939	22.2337	38.4574
115395	estExt_Genewise1Plus.C_1660065	aldo keto reductase	Aldo-keto reductases	Delayed	102.808	-2.62543	0.867287	-3.02718	0.00246846	0.0355041	2.67575	12.4934	184.846
104611	fgenesh3_pg.45__53	predicted protein	Unknown	Delayed	49.4337	-3.67935	1.21591	-3.02599	0.00247818	0.0356109	2.94852	3.89775	5.63254
108639	estExt_Genewise1Plus.C_390036	nad-binding protein	Other	Delayed	496.177	-2.85285	0.943504	-3.02368	0.00249723	0.0358118	10.3081	47.9608	135.329
101455	fgenesh3_pg.63__74	protein	Unknown	Delayed	101.287	-3.86935	1.27974	-3.02355	0.00249824	0.0358118	4.40528	10.321	9.0437
121994	estExt_Genewise1.C_1690025	pr-1-like protein	Other	Delayed	432.105	-2.04137	0.675196	-3.02338	0.00249971	0.0358118	27.4676	53.6574	45.869
123169	estExt_Genewise1.C_1250026	catalase	LOX Other	Delayed	3455.3	-2.3622	0.781365	-3.02317	0.0025014	0.0358118	123.702	362.065	239.922
44558	e_gw1.26.23.1	predicted protein	Unknown	Delayed	54.0122	-3.42637	1.13373	-3.02221	0.00250938	0.0358924	2.57813	6.79028	6.3226
103807	fgenesh3_pg.12__27	protein	Unknown	Delayed	107.628	-2.89288	0.957294	-3.02193	0.00251166	0.0358924	1.94363	9.85086	3.27743
91027	fgenesh3_pg.8__29	cytochrome p450	Cytochrome P450s	Delayed	14.7248	-5.45322	1.80544	-3.02044	0.00252411	0.0360371	0.406124	1.91957	1.02595
128640	estExt_fgenesh3_pg.C_2170015	protein	Unknown	Delayed	41.3012	-4.75966	1.57648	-3.01916	0.00253474	0.0361556	1.2354	4.01307	3.85937
100354	fgenesh3_pg.19__33	protein	Unknown	Delayed	92.1345	-2.4765	0.820527	-3.01818	0.00254297	0.0362397	3.76205	9.13352	6.32075
127170	estExt_fgenesh3_pg.C_1260026	protein	Unknown	Delayed	154.945	-2.84982	0.94435	-3.01776	0.00254651	0.036246	7.3475	18.6212	13.9098
60705	e_gw1.153.7.1	snf2 family dna-dependent atpase	Other	Delayed	235.075	-2.76262	0.915511	-3.01757	0.00254809	0.036246	14.219	28.7735	42.6018
100929	fgenesh3_pg.27__101	protein	Unknown	Delayed	37.7148	-3.61108	1.19685	-3.01716	0.00255155	0.0362619	2.51644	5.36653	1.26677
102352	fgenesh3_pg.49__75	protein	Unknown	Delayed	30.1587	-3.94295	1.30731	-3.01607	0.00256074	0.0363592	0.839584	3.38929	5.5967
125960	estExt_fgenesh3_pg.C_80084	protein	Unknown	Delayed	58.9028	-2.82462	0.937522	-3.01285	0.00258805	0.0366798	2.18033	6.33325	11.344
23775	gw1.164.8.1	predicted protein	Unknown	Delayed	60.4637	-3.62088	1.20225	-3.01176	0.00259734	0.0367778	2.95474	5.70122	14.976
43372	e_gw1.8.202.1	ribonuclease t2	Other	Delayed	1155.83	-2.2658	0.752643	-3.01046	0.00260853	0.0369016	40.2756	121.512	86.2257
102045	fgenesh3_pg.156__32	protein	Unknown	Delayed	183.698	-2.07124	0.688075	-3.01019	0.00261084	0.0369016	8.50338	19.0181	19.143
96659	fgenesh3_pg.25__29	protein	Unknown	Delayed	110.047	-2.9487	0.979816	-3.00944	0.00261731	0.0369594	6.38817	16.7866	6.6572
94385	fgenesh3_pg.119__44	protein	Unknown	Delayed	144.506	-2.58067	0.858628	-3.00557	0.00265081	0.0373984	3.11483	13.9482	18.7019
126611	estExt_fgenesh3_pg.C_1310003	protein	Unknown	Delayed	107.895	-3.46957	1.15449	-3.00528	0.00265332	0.0373998	4.25342	9.97857	6.6998
105003	fgenesh3_pg.6__91	nad-p-binding protein	Other	Delayed	61.1308	-3.77998	1.25847	-3.00363	0.00266781	0.0375061	2.35317	5.15485	13.3766
61663	e_gw1.342.6.1	protein	Unknown	Delayed	20.293	-4.52492	1.5065	-3.00359	0.00266812	0.0375061	0.519231	2.04141	3.82142
103061	fgenesh3_pg.93__16	protein	Unknown	Delayed	49.8815	-3.78096	1.25991	-3.00098	0.00269116	0.0377471	3.15006	5.4828	44.8225
47206	e_gw1.141.6.1	predicted protein	Unknown	Delayed	83.5162	-2.55585	0.851701	-3.00087	0.00269207	0.0377471	4.19878	8.85538	12.1325
129776	estExt_fgenesh3_pg.C_120022	protein	Unknown	Delayed	150.298	-2.27936	0.759579	-3.00082	0.00269257	0.0377471	7.55101	17.8494	21.2789
96928	fgenesh3_pg.290__1	protein	Unknown	Delayed	31.3618	-7.62968	2.54375	-2.99938	0.00270532	0.0378916	3.03758	0.658878	0.00410833
60869	e_gw1.12.194.1	mfs git1p-like glycerophosphoinositol permease	Other	Delayed	75.9923	-3.4013	1.13418	-2.9989	0.00270955	0.0379166	2.73042	7.69757	15.0675
99680	fgenesh3_pg.128__33	protein	Unknown	Delayed	158.31	-3.15146	1.05103	-2.99846	0.00271352	0.0379379	14.9673	9.09326	1.66293
97468	fgenesh3_pg.309__1	protein	Unknown	Incipient	31.7391	4.66476	1.55636	2.99723	0.00272445	0.0380564	5.78569	1.17261	0.234945
101652	fgenesh3_pg.17__29	icmt-domain-containing protein	Other	Delayed	693.446	-2.30696	0.769831	-2.99671	0.0027291	0.038087	27.9396	68.3643	5.31749
106523	fgenesh3_pg.47__66	protein	Unknown	Delayed	14.6521	-6.39729	2.13498	-2.99641	0.00273179	0.0380903	0.0698835	1.71317	2.02907
107260	estExt_fgenesh3_pm.C_220012	nad -binding protein	Other	Delayed	41.0486	-3.58285	1.19652	-2.99438	0.00275001	0.038309	2.21647	4.29973	7.84581
94627	fgenesh3_pg.33__25	protein	Unknown	Delayed	52.6692	-4.46166	1.49014	-2.99412	0.00275241	0.038309	0.628303	5.09665	2.26976
128850	estExt_fgenesh3_pg.C_210107	sterol 14-demethylase	Other	Delayed	32.4468	-4.51673	1.50929	-2.99261	0.00276602	0.0384334	0.317586	3.52612	3.02988
103490	fgenesh3_pg.4__102	protein	Unknown	Delayed	104.811	-2.71106	0.905929	-2.99258	0.00276631	0.0384334	4.76694	8.01609	5.55643
100744	fgenesh3_pg.21__97	mfs general substrate transporter	Transporter	Delayed	52.916	-2.65763	0.888722	-2.99039	0.0027862	0.0386751	2.27353	5.50662	8.23468
92618	fgenesh3_pg.124__8	predicted protein	Unknown	Delayed	26.0165	-4.79819	1.60555	-2.9885	0.00280354	0.038881	1.11161	2.13273	3.16232
57144	e_gw1.9.18.1	ribosome biogenesis protein tsr1	Other	Delayed	431.181	-2.07365	0.693948	-2.98819	0.00280633	0.0388848	13.6801	40.6712	16.0567
118954	estExt_Genewise1.C_760041	pleiotropic drug resistance abc transporter	Transporter	Delayed	126.167	-2.96951	0.994358	-2.98636	0.00282317	0.0390814	5.0238	11.802	21.9695
102431	fgenesh3_pg.23__71	protein	Unknown	Delayed	29.7942	-3.36833	1.128	-2.9861	0.00282556	0.0390814	0.658501	3.29016	4.19148
91142	fgenesh3_pg.8__144	protein	Unknown	Delayed	19.7383	-5.50394	1.84366	-2.98534	0.00283265	0.0391446	0.362807	2.91608	1.64744
53852	e_gw1.130.31.1	alpha-l rna-binding motif-containing protein	Other	Incipient	506.63	2.21906	0.743893	2.98303	0.00285406	0.0394053	78.8635	15.3564	18.5694
126047	estExt_fgenesh3_pg.C_10096	protein	Unknown	Delayed	73.2621	-3.10122	1.0399	-2.98223	0.00286154	0.0394734	5.17379	5.98025	10.9925
58250	e_gw1.44.2.1	predicted protein	Unknown	Delayed	105.421	-2.67121	0.895803	-2.98192	0.0028645	0.0394792	8.65322	8.89941	11.6797
92209	fgenesh3_pg.181__20	metalloprotease protein	Proteases	Delayed	27.0251	-3.8995	1.30873	-2.97959	0.00288633	0.0397094	1.33479	2.17726	0.894953
103258	fgenesh3_pg.70__34	protein	Unknown	Delayed	41.513	-5.42277	1.82091	-2.97805	0.00290088	0.0398742	3.7991	2.10213	1.5419
120839	estExt_Genewise1.C_130087	general amidase	Other	Delayed	21.0632	-4.31187	1.44907	-2.97562	0.00292399	0.0401563	0.854831	2.11846	5.70585
100162	fgenesh3_pg.2__60	protein	Unknown	Delayed	72.4269	-3.14033	1.05563	-2.97483	0.00293151	0.0402239	1.74824	7.64974	15.0905
92514	fgenesh3_pg.2706__2	maintenance of mitochondrial morphology protein 1	Other	Delayed	150.527	-2.25255	0.757361	-2.97421	0.00293742	0.0402695	1.64566	12.617	2.77444
106450	fgenesh3_pg.104__53	protein	Unknown	Delayed	14.511	-8.67156	2.9165	-2.97327	0.00294641	0.040316	1.35722	0.410666	1.63867
128861	estExt_fgenesh3_pg.C_3290001	hypothetical protein BOTBODRAFT_425046	Unknown	Delayed	24.5498	-4.27825	1.43909	-2.97288	0.0029502	0.040316	1.17418	2.51224	0.903719
123864	estExt_Genewise1.C_3520008	cytochrome p450	Cytochrome P450s	Delayed	66.0214	-2.85191	0.959635	-2.97187	0.00295993	0.040316	3.24848	7.50998	6.09746
52108	e_gw1.15.44.1	hypothetical protein FOMPIDRAFT_146078	Unknown	Delayed	218.47	-2.8215	0.949488	-2.9716	0.00296254	0.040316	13.7228	20.3146	71.9507
118041	estExt_Genewise1.C_1650002	branched-chain amino acid aminotransferase ii	Transporter	Incipient	117.878	3.01012	1.01301	2.97146	0.00296388	0.040316	19.9272	4.31019	8.49236
50435	e_gw1.96.25.1	0	Unknown	Delayed	32.5181	-3.56017	1.19818	-2.97131	0.00296533	0.040316	1.73384	3.71302	3.67727
55371	e_gw1.142.22.1	dimeric dihydrodiol	Other	Delayed	12.2341	-5.78323	1.94636	-2.9713	0.00296541	0.040316	0.0966619	1.44958	3.33851
95378	fgenesh3_pg.143__12	predicted protein	Unknown	Delayed	46.9844	-3.95073	1.32969	-2.97116	0.00296682	0.040316	4.64016	4.07444	3.96658
128542	estExt_fgenesh3_pg.C_2720007	protein	Unknown	Delayed	18.0287	-5.93517	1.99852	-2.96979	0.00298008	0.0404607	1.04034	1.94003	10.6094
95459	fgenesh3_pg.133__12	protein	Unknown	Delayed	1239.3	-2.59701	0.874754	-2.96885	0.0029892	0.040549	31.4231	108.538	46.567
94814	fgenesh3_pg.297__1	protein	Unknown	Delayed	17.6919	-4.02021	1.35479	-2.96741	0.00300318	0.040703	0.241736	2.31468	2.39364
101780	fgenesh3_pg.227__11	protein	Unknown	Delayed	55.3667	-4.33061	1.45998	-2.96621	0.00301495	0.0407673	1.21852	8.01183	2.29634
103980	fgenesh3_pg.116__10	protein	Unknown	Incipient	768.123	2.59998	0.876603	2.96597	0.0030173	0.0407673	54.7201	86.2084	1.37955
97911	fgenesh3_pg.160__5	mo25-like protein	Other	Incipient	255.242	2.0261	0.683136	2.96588	0.00301821	0.0407673	35.0866	6.15303	1.79444
94173	fgenesh3_pg.14__149	protein	Unknown	Delayed	77.1132	-3.71599	1.25292	-2.96585	0.00301844	0.0407673	7.75493	2.97923	4.06119
93630	fgenesh3_pg.157__12	protein	Unknown	Delayed	31.8463	-3.72674	1.25706	-2.96465	0.00303027	0.0408915	0.322421	3.28956	4.00759
55049	e_gw1.216.29.1	dna topoisomerase iv alpha subunit	Other	Delayed	32.5178	-3.19963	1.07982	-2.9631	0.00304554	0.0409668	0.43409	3.70021	5.08228
97914	fgenesh3_pg.160__8	protein	Unknown	Delayed	77.3598	-3.4928	1.17882	-2.96297	0.00304682	0.0409668	5.67155	5.4992	7.67071
92312	fgenesh3_pg.80__11	predicted protein	Unknown	Delayed	18.7014	-5.29897	1.78874	-2.96239	0.00305256	0.0409668	0.757321	2.06723	1.5966
123217	estExt_Genewise1.C_440100	protein	Unknown	Delayed	24.4915	-3.76403	1.27065	-2.9623	0.00305355	0.0409668	0.288981	3.8956	22.3475
103902	fgenesh3_pg.12__122	protein	Unknown	Delayed	84.6795	-3.53598	1.19475	-2.95961	0.00308029	0.0412435	2.39667	10.598	5.43694
58587	e_gw1.196.26.1	piwi-domain-containing protein	Other	Delayed	13.2561	-6.2988	2.12897	-2.95862	0.00309021	0.0413406	0.681427	1.80577	0.154571
98487	fgenesh3_pg.130__22	predicted protein	Unknown	Delayed	37.3392	-3.88083	1.31233	-2.95722	0.00310431	0.0414933	1.64221	4.51713	3.17887
53013	e_gw1.121.12.1	d-lactate dehydrogenase	Other	Delayed	1776.45	-2.01422	0.681787	-2.95433	0.00313352	0.041787	38.2359	163.589	99.6672
25159	gw1.5.117.1	endosome protein	Other	Delayed	16.0789	-6.70692	2.27048	-2.95397	0.00313714	0.041787	0.523422	2.03079	0.440218
93482	fgenesh3_pg.18__27	0	Unknown	Delayed	53.9923	-3.52658	1.1939	-2.95383	0.00313862	0.041787	1.07078	6.26517	7.47517
48858	e_gw1.226.24.1	aldo keto reductase	Aldo-keto reductases	Delayed	670.322	-2.38934	0.809	-2.95345	0.00314245	0.041787	12.0326	68.6165	274.274
23762	gw1.57.23.1	tetraspanin tsp2 family	Other	Delayed	48.3957	-3.72848	1.26308	-2.95188	0.00315841	0.0419396	0.691712	5.26886	6.71965
40870	gw1.1.491.1	p-loop containing nucleoside triphosphate hydrolase protein	Other	Incipient	53.0033	3.83306	1.29855	2.95179	0.00315933	0.0419396	6.23253	1.11739	2.65376
50427	e_gw1.96.58.1	hypothetical protein BN946_scf185008.g38	Unknown	Delayed	47.9785	-2.81833	0.95497	-2.95123	0.00316515	0.0419809	1.97197	6.17848	4.8216
126119	estExt_fgenesh3_pg.C_10283	predicted protein	Unknown	Delayed	364.588	-3.16789	1.07394	-2.94978	0.00317997	0.042128	17.4566	48.2439	69.6928
34809	gw1.9.174.1	pre-mrna-splicing factor cwc24	Other	Delayed	67.9856	-3.4357	1.16486	-2.94945	0.00318335	0.042128	2.06993	9.13672	3.71818
109715	estExt_Genewise1Plus.C_900056	tim-barrel enzyme family protein	Other	Delayed	331.762	-2.81185	0.953378	-2.94935	0.0031844	0.042128	8.86816	34.412	327.353
97007	fgenesh3_pg.13__70	protein	Unknown	Delayed	48.9528	-3.20794	1.08807	-2.94828	0.00319551	0.042239	1.88679	5.12938	4.73925
106326	fgenesh3_pg.24__35	protein	Unknown	Delayed	20.72	-5.24338	1.77914	-2.94715	0.0032072	0.0423574	0.311538	2.69816	5.59758
54052	e_gw1.240.15.1	acetyl- synthetase-like protein	Other	Delayed	12.7487	-4.87283	1.65388	-2.9463	0.00321596	0.0424176	0.232738	1.5086	2.54525
93998	fgenesh3_pg.76__42	predicted protein	Unknown	Delayed	1266.39	-4.13776	1.40445	-2.94618	0.00321726	0.0424176	95.3919	153.059	279.869
105801	fgenesh3_pg.10__109	protein	Unknown	Delayed	43.0935	-4.05556	1.37679	-2.94566	0.00322267	0.0424176	0.386909	4.59515	2.61261
106309	fgenesh3_pg.24__18	predicted protein	Unknown	Delayed	17.1031	-4.99925	1.69716	-2.94566	0.00322269	0.0424176	0.193324	2.20821	5.07729
103911	fgenesh3_pg.12__131	protein	Unknown	Delayed	95.8919	-3.14253	1.06698	-2.94525	0.00322696	0.0424376	2.49124	9.54321	5.92513
62594	e_gw1.203.34.1	fad nad-p-binding domain-containing protein	Other	Delayed	372.872	-3.10708	1.05514	-2.94471	0.00323256	0.0424418	1.94928	31.52	2.47695
31249	gw1.34.96.1	cytochrome p450	Cytochrome P450s	Delayed	63.6466	-3.52788	1.19805	-2.94469	0.00323275	0.0424418	1.9125	6.71351	4.40629
130054	estExt_fgenesh3_pg.C_60005	predicted protein	Unknown	Delayed	865.509	-2.20322	0.748498	-2.94352	0.00324504	0.0425671	45.1965	103.162	47.671
106534	fgenesh3_pg.47__77	protein	Unknown	Delayed	19.6939	-6.10317	2.07645	-2.93923	0.00329032	0.0430519	2.62876	1.0155	5.75815
103982	fgenesh3_pg.116__12	acyl- oxidase	Other	Delayed	42.156	-4.14256	1.40991	-2.93817	0.00330159	0.0431629	1.65551	3.67471	7.41528
55162	e_gw1.61.12.1	metallo-dependent phosphatase	Other	Delayed	268.188	-2.42476	0.825353	-2.93785	0.00330499	0.0431709	9.3556	30.2009	21.7442
127738	estExt_fgenesh3_pg.C_250094	predicted protein	Unknown	Delayed	488.695	-2.77187	0.943617	-2.93749	0.0033088	0.0431843	3.14556	41.9044	9.80221
127731	estExt_fgenesh3_pg.C_250048	predicted protein	Unknown	Delayed	95.9317	-2.63189	0.896335	-2.93628	0.00332176	0.043317	4.01303	9.13445	15.8061
26909	gw1.5.140.1	phosphatidyl synthase	Other	Delayed	22.2822	-3.92817	1.33805	-2.93575	0.00332744	0.0433279	1.09365	2.29501	2.79493
92969	fgenesh3_pg.263__2	predicted protein	Unknown	Delayed	59.1803	-4.2938	1.46263	-2.93568	0.00332819	0.0433279	5.12568	4.77277	6.16235
119394	estExt_Genewise1.C_220253	glycoside hydrolase family 55 protein	CAZy	Delayed	3127.24	-2.21303	0.754323	-2.93379	0.00334847	0.0435553	57.5938	302.39	276.177
57338	e_gw1.183.7.1	hypothetical protein FOMPIDRAFT_1061956	Unknown	Delayed	129.009	-2.9702	1.01277	-2.93276	0.00335963	0.0436639	3.86839	14.6753	43.9351
50115	e_gw1.71.57.1	protein	Unknown	Delayed	2680.87	-2.01142	0.685975	-2.9322	0.00336568	0.0437059	101.135	284.457	581.447
100961	fgenesh3_pg.40__2	protein	Unknown	Delayed	26.7021	-4.57734	1.56145	-2.93146	0.0033737	0.0437734	1.3672	2.36102	2.76911
91851	fgenesh3_pg.26__23	protein	Unknown	Delayed	14.3117	-5.81038	1.98367	-2.9291	0.00339949	0.0440711	0.617018	1.62777	2.62084
113853	estExt_Genewise1Plus.C_1780015	amino acid permease	Transporter	Delayed	609.943	-2.31962	0.792023	-2.92873	0.00340351	0.0440864	8.90263	52.0938	57.7596
95460	fgenesh3_pg.133__13	predicted protein	Unknown	Delayed	15.2049	-5.75505	1.96591	-2.92743	0.00341775	0.0441788	0.0966619	2.02707	1.49015
101165	fgenesh3_pg.9__106	protein	Unknown	Delayed	28.2541	-4.02458	1.37486	-2.92727	0.00341948	0.0441788	0.502912	3.17839	1.52164
90741	fgenesh3_pm.219__2	cytochrome p450	Cytochrome P450s	Delayed	19.5043	-4.52659	1.54645	-2.9271	0.00342142	0.0441788	0.280272	2.06283	3.55036
64023	e_gw1.24.102.1	fad dependent oxidoreductase	Other	Delayed	91.0451	-2.90413	0.992171	-2.92704	0.00342204	0.0441788	2.04416	9.64524	9.74925
130258	estExt_fgenesh3_pg.C_100074	protein	Unknown	Delayed	68.7396	-3.26022	1.11404	-2.92648	0.00342823	0.0442161	2.82285	6.4118	11.0151
106088	fgenesh3_pg.275__6	protein	Unknown	Delayed	154.246	-2.57024	0.878334	-2.92626	0.00343063	0.0442161	7.60588	16.463	16.634
101010	fgenesh3_pg.40__51	udp-glycosyltransferase glycogen phosphorylase	CAZy	Delayed	97.0859	-3.28772	1.12445	-2.92385	0.00345727	0.0445224	3.76611	11.9374	10.9864
98946	fgenesh3_pg.150__18	predicted protein	Unknown	Delayed	99.1711	-2.87025	0.982022	-2.9228	0.00346899	0.0446363	2.15013	9.25924	6.81919
93185	fgenesh3_pg.11__112	protein	Unknown	Delayed	93.545	-3.32747	1.13876	-2.92202	0.00347765	0.0447105	1.2094	9.33464	10.1882
98162	fgenesh3_pg.7__3	protein	Unknown	Delayed	28.187	-3.76457	1.28905	-2.92042	0.00349557	0.0449037	0.883419	2.8068	8.9981
104379	fgenesh3_pg.229__2	protein	Unknown	Delayed	51.757	-3.44846	1.18122	-2.91941	0.00350693	0.0449752	0.650365	5.16502	4.61762
100428	fgenesh3_pg.19__107	protein	Unknown	Delayed	2019.91	-2.48614	0.851816	-2.91863	0.00351568	0.045025	7.78526	170.096	16.7027
55503	e_gw1.55.5.1	mfs general substrate transporter	Transporter	Delayed	53.9341	-4.12228	1.41254	-2.91836	0.00351883	0.045025	3.92768	5.49704	8.68833
114695	estExt_Genewise1Plus.C_1940011	short-chain dehydrogenase reductase sdr	Other	Delayed	246.274	-2.40328	0.823522	-2.91829	0.00351953	0.045025	13.2025	33.0925	85.6376
91803	fgenesh3_pg.170__16	piwi-domain-containing protein	Other	Delayed	194.179	-2.42986	0.832811	-2.91766	0.00352665	0.0450789	7.43516	22.5437	18.3482
104092	fgenesh3_pg.108__46	set domain-containing protein	Other	Delayed	53.3757	-3.96515	1.3592	-2.91726	0.00353122	0.0451001	2.05708	4.66501	5.21321
97723	fgenesh3_pg.65__44	protein	Unknown	Delayed	59.999	-4.68151	1.60562	-2.9157	0.00354893	0.0452518	2.47002	5.38425	4.71701
102843	fgenesh3_pg.79__47	protein	Unknown	Delayed	63.6505	-3.0614	1.05008	-2.91539	0.00355246	0.0452596	2.41885	8.54096	9.18265
46456	e_gw1.11.178.1	serine carboxypeptidase	Proteases	Delayed	199.921	-2.36886	0.812718	-2.91473	0.00355992	0.0453174	4.04287	18.2639	9.97028
60757	e_gw1.101.14.1	glycoside hydrolase family 5 protein	CAZy	Delayed	1041.72	-2.21319	0.759431	-2.91427	0.00356521	0.0453475	7.25556	87.7793	11.1893
98217	fgenesh3_pg.7__58	protein	Unknown	Delayed	36.751	-4.10308	1.40806	-2.91399	0.00356841	0.045351	0.424142	4.13666	5.31298
100868	fgenesh3_pg.27__40	predicted protein	Unknown	Delayed	39.7757	-4.23542	1.45397	-2.913	0.00357976	0.0453748	1.91961	3.81917	4.95521
97585	fgenesh3_pg.109__3	protein	Unknown	Delayed	79.2433	-2.79891	0.960892	-2.91282	0.0035818	0.0453748	2.23402	6.404	1.60925
98734	fgenesh3_pg.269__2	cysteine proteinase	Proteases	Delayed	24.0887	-5.32631	1.82873	-2.91258	0.0035846	0.0453748	0.246511	2.87215	3.60471
100989	fgenesh3_pg.40__30	arm repeat-containing protein	Other	Delayed	63.5463	-3.07234	1.05486	-2.91256	0.00358477	0.0453748	3.9506	6.20226	5.77935
57075	e_gw1.267.18.1	unnamed protein product	Unknown	Delayed	2011.75	-2.55966	0.878839	-2.91255	0.00358492	0.0453748	91.0468	169.371	42.6127
97523	fgenesh3_pg.94__30	protein	Unknown	Delayed	23.4908	-4.9974	1.71792	-2.90898	0.00362612	0.0458215	0.292083	2.6393	6.70972
55859	e_gw1.36.11.1	cytochrome p450	Cytochrome P450s	Delayed	24.5736	-3.76973	1.29633	-2.908	0.00363749	0.0458904	1.10908	2.73613	3.58983
49759	e_gw1.56.29.1	duf1714 domain-containing protein	Other	Delayed	37.5858	-3.24895	1.11751	-2.90731	0.00364546	0.0459427	0.680332	4.74542	1.28627
103732	fgenesh3_pg.101__43	protein	Unknown	Delayed	50.83	-3.67889	1.26547	-2.90713	0.00364756	0.0459427	2.20322	5.44641	5.20766
54726	e_gw1.67.16.1	rcc1 blip-ii	Other	Delayed	104.992	-2.1581	0.742604	-2.90613	0.00365929	0.0460051	5.5651	8.9836	15.6422
53283	e_gw1.107.1.1	mpp-like metallohydrolase	Other	Delayed	114.598	-2.39136	0.822901	-2.90601	0.00366068	0.0460051	3.96793	12.5093	8.64808
127575	estExt_fgenesh3_pg.C_850024	ibr domain-containing protein	Other	Delayed	16.2672	-4.56409	1.57073	-2.90571	0.00366417	0.0460051	0.49802	1.93544	6.02677
36332	gw1.49.79.1	rna-binding domain-containing partial	Other	Delayed	29.247	-4.39368	1.51209	-2.90569	0.00366439	0.0460051	1.01409	3.0034	2.06052
122455	estExt_Genewise1.C_190118	glutathione s-transferase	LOX Other	Delayed	1239.49	-2.17902	0.750217	-2.90452	0.0036782	0.0461412	30.0366	153.154	62.9941
114709	estExt_Genewise1Plus.C_490025	protein	Unknown	Delayed	112.511	-2.11813	0.729361	-2.90409	0.00368325	0.0461671	7.07029	13.0091	22.6776
97634	fgenesh3_pg.109__52	protein	Unknown	Delayed	67.8716	-2.49566	0.860043	-2.90178	0.00371047	0.0464708	3.69421	10.1184	27.5279
111332	estExt_Genewise1Plus.C_300160	glycoside hydrolase family 79 protein	CAZy	Delayed	1226.96	-2.03946	0.7033	-2.89984	0.00373355	0.0466713	19.4235	121.512	644.086
116600	estExt_Genewise1Plus.C_100006	nad -binding protein	Other	Delayed	81.5955	-3.10391	1.07042	-2.8997	0.00373522	0.0466713	4.99074	9.19191	25.2452
130027	estExt_fgenesh3_pg.C_520016	iron reductase	LOX Fenton	Delayed	95.185	-3.1483	1.08574	-2.89967	0.00373551	0.0466713	2.61528	9.74424	5.101
25402	gw1.653.1.1	protein	Unknown	Delayed	15.7588	-4.47256	1.54291	-2.89879	0.00374607	0.0467656	0.874356	1.53625	6.37346
53152	e_gw1.218.16.1	amidase signature enzyme	Other	Delayed	48.6707	-3.86144	1.33327	-2.89622	0.00377684	0.0471118	2.9636	5.96086	52.2969
89996	fgenesh3_pm.77__6	nad -binding protein	Other	Delayed	867.133	-2.11987	0.732149	-2.8954	0.00378671	0.0471969	46.7029	121.862	251.248
98426	fgenesh3_pg.167__11	predicted protein	Unknown	Delayed	41.6612	-4.1627	1.43893	-2.89292	0.00381684	0.0475342	1.36433	3.8426	6.00397
90950	fgenesh3_pg.29__58	predicted protein	Unknown	Delayed	35.4875	-4.57736	1.58276	-2.89201	0.0038279	0.0476337	1.41036	3.3573	4.87709
43046	gw1.20.243.1	abc transporter	Transporter	Delayed	19.9139	-4.68105	1.61907	-2.8912	0.00383775	0.0476902	0.377456	2.23524	0.897437
48986	e_gw1.62.73.1	family s53 protease	Proteases	Delayed	503.331	-2.39656	0.829077	-2.89064	0.00384457	0.0476902	24.9359	55.4842	121.169
50491	e_gw1.51.15.1	acyl- :6-aminopenicillanic-acid-	Other	Delayed	130.045	-3.2193	1.11371	-2.89061	0.00384491	0.0476902	2.36894	24.8717	50.1901
97200	fgenesh3_pg.32__99	protein	Unknown	Delayed	130.209	-2.83824	0.981915	-2.89051	0.00384614	0.0476902	6.53241	12.1717	11.0883
95337	fgenesh3_pg.103__28	protein	Unknown	Delayed	54.5397	-3.20403	1.10852	-2.89038	0.00384782	0.0476902	2.79461	6.21304	5.9742
94254	fgenesh3_pg.43__48	protein	Unknown	Delayed	14.2552	-4.56208	1.57908	-2.88907	0.00386381	0.0477969	0.158686	1.69454	3.20103
129506	estExt_fgenesh3_pg.C_500060	protein	Unknown	Incipient	192.695	2.79442	0.967287	2.88892	0.00386568	0.0477969	28.7319	6.06618	3.94341
128174	estExt_fgenesh3_pg.C_70065	protein	Unknown	Delayed	64.3141	-2.94328	1.01894	-2.88859	0.00386977	0.0478094	4.20969	9.25994	2.71503
97359	fgenesh3_pg.135__29	protein	Unknown	Delayed	1713.43	-2.25837	0.782204	-2.88719	0.00388704	0.0479846	24.031	157.781	667.862
92223	fgenesh3_pg.181__34	protein	Unknown	Delayed	62.9743	-3.82516	1.3252	-2.88649	0.00389568	0.0480464	4.65582	8.12666	3.26167
45019	e_gw1.89.20.1	compass complex protein	Other	Delayed	121.244	-2.68642	0.930828	-2.88605	0.00390106	0.0480464	6.71828	13.7255	12.8261
54648	e_gw1.34.59.1	cytochrome p450	Cytochrome P450s	Delayed	45.5311	-4.45551	1.54382	-2.88603	0.00390135	0.0480464	1.59832	4.21324	3.72422
92778	fgenesh3_pg.82__22	predicted protein	Unknown	Delayed	24.0933	-3.88712	1.34708	-2.8856	0.00390671	0.0480742	0.680909	2.96924	10.4768
127968	estExt_fgenesh3_pg.C_1090021	predicted protein	Unknown	Delayed	111.991	-2.1339	0.739673	-2.88492	0.00391515	0.0481165	4.64509	8.58727	17.6879
58279	e_gw1.44.1.1	polyketide synthase	Other	Delayed	154.311	-2.70583	0.938182	-2.88412	0.00392507	0.0481522	9.66077	11.8994	13.7792
89345	fgenesh3_pm.72__14	sr140 protein	Other	Delayed	880.57	-2.64686	0.917789	-2.88396	0.00392713	0.0481522	10.7225	74.1643	11.3822
100971	fgenesh3_pg.40__12	protein	Unknown	Delayed	12.9703	-4.34581	1.50695	-2.88384	0.00392857	0.0481522	0.271508	2.36999	1.53962
106209	fgenesh3_pg.73__4	predicted protein	Unknown	Delayed	72.4731	-3.38606	1.17466	-2.88258	0.00394434	0.0482559	2.33203	6.838	4.29369
113634	estExt_Genewise1Plus.C_20090	kinase-like protein	Other	Delayed	13.7082	-5.26079	1.82503	-2.88257	0.00394445	0.0482559	0.591496	1.87122	3.77789
91952	fgenesh3_pg.232__5	protein	Unknown	Delayed	79.3358	-2.80203	0.972165	-2.88225	0.00394841	0.0482559	4.4517	9.16556	7.48606
53536	e_gw1.7.52.1	leucine carboxyl methyltransferase	Other	Delayed	58.4708	-3.06315	1.06279	-2.88217	0.00394948	0.0482559	2.81572	6.29109	4.56914
52901	e_gw1.65.2.1	mpp-like metallohydrolase	Other	Delayed	81.4028	-2.10277	0.729918	-2.88083	0.00396633	0.048387	3.59414	7.87138	10.1376
50808	e_gw1.85.155.1	peroxisomal membrane protein 4	Other	Incipient	871.57	2.02274	0.70214	2.88082	0.00396646	0.048387	131.231	44.439	22.9413
91009	fgenesh3_pg.8__11	protein	Unknown	Delayed	32.8404	-3.1607	1.09727	-2.8805	0.00397046	0.0483978	0.989037	3.20722	5.98029
55313	e_gw1.272.18.1	protein	Unknown	Delayed	188.697	-2.34336	0.813658	-2.88003	0.0039764	0.0484177	2.76277	36.0675	638.913
94744	fgenesh3_pg.163__25	protein	Unknown	Delayed	41.6391	-2.9766	1.03376	-2.8794	0.00398438	0.0484532	1.09192	4.84221	8.56846
129009	estExt_fgenesh3_pg.C_2530006	glycoside hydrolase family 55 protein	CAZy	Delayed	1218.52	-2.0285	0.704651	-2.87873	0.0039928	0.0485175	55.9054	131.857	275.839
92854	fgenesh3_pg.69__37	predicted protein	Unknown	Delayed	38.0349	-3.61497	1.25598	-2.87821	0.00399938	0.0485595	1.0525	4.09266	2.38968
105668	fgenesh3_pg.122__25	protein	Unknown	Delayed	17.7156	-5.80611	2.01806	-2.87707	0.00401383	0.0486967	1.8098	1.03428	4.74107
98926	fgenesh3_pg.725__1	protein	Unknown	Delayed	218.72	-2.526	0.878325	-2.87593	0.0040284	0.0488063	5.31948	20.4532	9.99246
56031	e_gw1.2.8.1	amidase signature enzyme	Other	Delayed	116.311	-3.35134	1.16533	-2.87587	0.00402915	0.0488063	4.48105	13.2362	5.93624
127922	estExt_fgenesh3_pg.C_1520011	inosine guanosine and	Other	Delayed	341.151	-2.51532	0.874717	-2.87558	0.00403283	0.0488126	7.36397	29.5413	9.31675
98796	fgenesh3_pg.3811__1	set domain-containing protein	Other	Delayed	302.981	-2.39641	0.833581	-2.87484	0.00404237	0.0488899	9.71209	30.3357	58.7338
90756	fgenesh3_pm.208__2	family taurine	Other	Delayed	47.4263	-3.08632	1.07517	-2.87055	0.00409759	0.0495192	1.4381	4.98552	4.43393
31721	gw1.15.82.1	cytochrome p450	Cytochrome P450s	Delayed	110.35	-3.23351	1.12685	-2.86951	0.0041111	0.0496437	3.28405	9.7276	18.8544
95065	fgenesh3_pg.176__3	protein	Unknown	Delayed	37.9321	-3.47781	1.21247	-2.86838	0.00412585	0.04975	2.2409	3.55741	6.22114
94571	fgenesh3_pg.110__16	protein	Unknown	Delayed	52.0991	-2.73861	0.954771	-2.86834	0.00412632	0.04975	2.26075	5.19949	8.59297

## Sheet: DESeq2 Output_All
Dataset S1: Gene expression profiles for Rhodonia placenta during decay of aspen wood wafers.
Sequence Information			DESeq2 Outputs
Protein ID	Seq. Name	Seq. Description	baseMean	log2FoldChange	lfcSE	stat	pvalue	padj
91093	fgenesh3_pg.8__95	protein	55.6267	-11.6311	1.5429	-7.53848	4.75497e-14	7.37258e-10
54259	e_gw1.348.2.1	hypothetical protein GLOTRDRAFT_95982	2088.21	-8.10239	1.12075	-7.22942	4.85058e-13	3.76041e-09
106436	fgenesh3_pg.104__39	cytochrome p450	110.514	-7.26465	1.07872	-6.73449	1.64506e-11	8.50222e-08
48204	e_gw1.22.257.1	predicted protein	4875.99	-6.90867	1.03489	-6.67576	2.45953e-11	9.33895e-08
114469	estExt_Genewise1Plus.C_440067	protein	523.141	-4.14886	0.626558	-6.62166	3.55177e-11	9.33895e-08
52760	e_gw1.302.4.1	nad -binding protein	1267.82	-6.27827	0.948508	-6.6191	3.61391e-11	9.33895e-08
128923	estExt_fgenesh3_pg.C_90037	glycoside hydrolase	343.864	-6.9335	1.0653	-6.50851	7.58986e-11	1.68115e-07
107061	estExt_fgenesh3_pm.C_820005	oxidoreductase family protein	309.207	-5.31959	0.824889	-6.44886	1.12696e-10	2.1842e-07
52869	e_gw1.65.4.1	glycoside hydrolase family 2 protein	153.482	-6.19308	0.963354	-6.42866	1.28734e-10	2.2178e-07
50924	e_gw1.175.23.1	glycoside hydrolase family 28 protein	1900.92	-5.60818	0.876121	-6.40115	1.5421e-10	2.39103e-07
43912	e_gw1.1.217.1	oxalate decarboxylase	2307.35	-7.08899	1.11151	-6.37783	1.79615e-10	2.53175e-07
106320	fgenesh3_pg.24__29	protein	796.264	-6.48627	1.02301	-6.3404	2.29164e-10	2.96099e-07
105520	fgenesh3_pg.151__21	protein	384.791	5.95087	0.942286	6.31536	2.69533e-10	3.2147e-07
103752	fgenesh3_pg.101__63	protein	69.6032	-6.08874	0.972233	-6.26264	3.78523e-10	4.19215e-07
103227	fgenesh3_pg.70__3	glutathione s-transferase	1888.88	-5.20171	0.839952	-6.19287	5.90775e-10	6.10665e-07
128099	estExt_fgenesh3_pg.C_1070011	glycoside hydrolase family 2 protein	125.423	-6.2182	1.00599	-6.18114	6.36384e-10	6.16696e-07
102478	fgenesh3_pg.452__3	protein	744.396	-6.1619	0.998445	-6.17149	6.76491e-10	6.16999e-07
52153	e_gw1.15.95.1	acid protease	127.032	-6.50417	1.069	-6.08436	1.16958e-09	9.87543e-07
99813	fgenesh3_pg.91__19	protein	1122.38	-5.15795	0.848501	-6.07889	1.21015e-09	9.87543e-07
106809	fgenesh3_pg.88__26	predicted protein	52.1539	-7.75004	1.28937	-6.01072	1.84705e-09	1.40582e-06
110809	estExt_Genewise1Plus.C_840034	galactan -beta-galactosidase	13358.7	-5.17168	0.861116	-6.00579	1.90405e-09	1.40582e-06
51393	e_gw1.74.17.1	oxalate decarboxylase	5352.09	-5.97561	0.998907	-5.98215	2.20211e-09	1.46871e-06
108959	estExt_Genewise1Plus.C_780054	carbohydrate esterase family 16 protein	4054.9	-4.33539	0.725666	-5.97435	2.31008e-09	1.46871e-06
43336	e_gw1.8.163.1	nad -binding protein	466.063	-5.76611	0.965266	-5.9736	2.32081e-09	1.46871e-06
88101	fgenesh3_pm.37__7	mannitol-1-phosphate dehydrogenase	509.699	-6.25305	1.04803	-5.96648	2.42424e-09	1.46871e-06
95605	fgenesh3_pg.30__21	protein	94.297	-5.47599	0.91819	-5.9639	2.46285e-09	1.46871e-06
130043	estExt_fgenesh3_pg.C_520051	iron reductase	312.63	-6.61003	1.11576	-5.92424	3.13736e-09	1.80166e-06
64110	e_gw1.47.12.1	protein	267.303	-5.43925	0.923056	-5.89265	3.80041e-09	2.10448e-06
95035	fgenesh3_pg.126__16	cyanamide hydratase	94.786	-7.83087	1.34035	-5.84241	5.14506e-09	2.75083e-06
101291	fgenesh3_pg.362__8	predicted protein	2575.96	-6.12851	1.05157	-5.82798	5.61014e-09	2.89951e-06
44186	e_gw1.20.151.1	dihydrodipicolinate synthetase	130.492	-4.68627	0.806844	-5.80815	6.31683e-09	3.07366e-06
130030	estExt_fgenesh3_pg.C_520023	iron reductase	190.805	-6.73893	1.1604	-5.80744	6.34358e-09	3.07366e-06
54928	e_gw1.266.9.1	carbohydrate esterase family 8 protein	263.149	-4.72537	0.817762	-5.77841	7.54098e-09	3.50961e-06
49002	e_gw1.237.10.1	fad nad-p-binding domain-containing protein	185.346	-6.95456	1.20426	-5.77498	7.69601e-09	3.50961e-06
88597	fgenesh3_pm.56__13	gamma-glutamyltranspeptidase	100.712	-4.7335	0.823312	-5.74934	8.95915e-09	3.822e-06
128151	estExt_fgenesh3_pg.C_70012	predicted protein	272.276	-6.04175	1.05094	-5.7489	8.98259e-09	3.822e-06
58246	e_gw1.44.67.1	acid proteinase	5842.66	-5.84181	1.01662	-5.74632	9.12055e-09	3.822e-06
92869	fgenesh3_pg.224__2	protein yel023c os=saccharomyces cerevisiae (strain atcc 204508 s288c) gn=yel023c pe=4 sv=1	69.2925	-6.07736	1.0656	-5.70324	1.17553e-08	4.79648e-06
48082	e_gw1.193.16.1	cytochrome p450	1147.91	-5.16673	0.912467	-5.66237	1.49297e-08	5.9355e-06
100850	fgenesh3_pg.27__22	predicted protein	60.4752	-7.9974	1.42639	-5.60674	2.06168e-08	7.9916e-06
48995	e_gw1.237.17.1	fad nad-p-binding domain-containing protein	151.185	-7.17765	1.29201	-5.55539	2.76988e-08	1.04749e-05
99059	fgenesh3_pg.34__65	protein	47.2873	-7.57368	1.37043	-5.52648	3.26711e-08	1.20611e-05
43190	e_gw1.29.56.1	polygalacturonase	1363.71	-5.00207	0.907692	-5.51076	3.57294e-08	1.28833e-05
110751	estExt_Genewise1Plus.C_1630051	cytochrome p450	120.995	-6.4119	1.16525	-5.50261	3.74216e-08	1.31869e-05
45364	e_gw1.80.58.1	ncs1 nucleoside transporter family protein	48.918	-6.69595	1.21984	-5.48919	4.03773e-08	1.35855e-05
109506	estExt_Genewise1Plus.C_1680010	acid proteinase	7246.88	-5.65656	1.0308	-5.48754	4.07572e-08	1.35855e-05
56190	e_gw1.19.137.1	family s53 protease	699.459	-4.97747	0.907352	-5.48571	4.11813e-08	1.35855e-05
99263	fgenesh3_pg.169__3	protein	1165.9	-5.08619	0.928024	-5.48067	4.23714e-08	1.36869e-05
94563	fgenesh3_pg.110__8	protein	2582.85	-4.66283	0.851702	-5.47472	4.382e-08	1.38659e-05
121191	estExt_Genewise1.C_650017	glycoside hydrolase family 12 protein	2580.1	-3.87075	0.707575	-5.47045	4.48897e-08	1.39203e-05
127712	estExt_fgenesh3_pg.C_740064	class i glutamine amidotransferase-like protein	1629.38	-4.25663	0.779253	-5.46244	4.69624e-08	1.42775e-05
98662	fgenesh3_pg.230__15	glycoside hydrolase family 27 protein	1046.72	-4.26401	0.783278	-5.4438	5.21553e-08	1.55513e-05
104384	fgenesh3_pg.229__7	protein	117.07	-6.24226	1.15102	-5.42322	5.85348e-08	1.71242e-05
45842	e_gw1.60.45.1	protein	1712.2	-4.09848	0.763479	-5.36817	7.95415e-08	2.28387e-05
106220	fgenesh3_pg.73__15	protein	111.354	-7.9011	1.4766	-5.35086	8.75358e-08	2.46771e-05
121831	estExt_Genewise1.C_720133	glycoside hydrolase family 5 protein	5815.55	-3.95705	0.743305	-5.32359	1.01739e-07	2.8169e-05
114421	estExt_Genewise1Plus.C_2140016	dna repair protein	50.6154	-6.65619	1.25376	-5.309	1.10228e-07	2.93568e-05
92876	fgenesh3_pg.224__9	protein	37.5312	-7.21683	1.35996	-5.30665	1.11657e-07	2.93568e-05
52805	e_gw1.65.115.1	glycoside hydrolase family 12 protein	310.502	-4.27716	0.806013	-5.30657	1.11709e-07	2.93568e-05
56431	e_gw1.31.33.1	protein	272.502	-5.88723	1.11203	-5.29413	1.19582e-07	3.0902e-05
99016	fgenesh3_pg.34__22	protein	39.6989	-10.1205	1.91709	-5.27908	1.29832e-07	3.26566e-05
57321	e_gw1.183.32.1	glycoside hydrolase family 5 protein	4036.17	-3.9935	0.756628	-5.27802	1.30584e-07	3.26566e-05
55546	e_gw1.55.7.1	protein	137.753	-5.6069	1.07466	-5.21739	1.81465e-07	4.46606e-05
39937	gw1.224.28.1	glycoside hydrolase family 13 protein	182.959	-5.81957	1.12104	-5.19124	2.08894e-07	5.06079e-05
61809	e_gw1.45.65.1	glycoside hydrolase family 16 protein	582.457	-5.05861	0.975611	-5.18507	2.15935e-07	5.09767e-05
103978	fgenesh3_pg.116__8	protein	327.488	-5.23289	1.0094	-5.18416	2.16992e-07	5.09767e-05
52150	e_gw1.15.22.1	glycoside hydrolase family 13 protein	1230.57	-5.04119	0.975946	-5.16544	2.39879e-07	5.55122e-05
102089	fgenesh3_pg.38__28	protein	138.964	-5.36667	1.04114	-5.15463	2.54132e-07	5.79458e-05
90657	fgenesh3_pm.151__8	glycoside hydrolase family 10 protein	3229.72	-3.94696	0.767853	-5.14026	2.74362e-07	6.16519e-05
128412	estExt_fgenesh3_pg.C_340063	protein	152.412	-5.23969	1.02087	-5.13258	2.85794e-07	6.27248e-05
90902	fgenesh3_pg.29__10	protein	311.344	-6.08513	1.18581	-5.13164	2.87227e-07	6.27248e-05
104872	fgenesh3_pg.52__73	nad -binding protein	3720.49	-4.86723	0.951063	-5.11768	3.09323e-07	6.66118e-05
100221	fgenesh3_pg.2__119	protein	46.8593	-6.44167	1.26237	-5.10283	3.34617e-07	7.10718e-05
127594	estExt_fgenesh3_pg.C_1750010	protein	524.494	-4.4819	0.880312	-5.09127	3.55674e-07	7.44805e-05
100964	fgenesh3_pg.40__5	protein	83.6924	-4.98464	0.979524	-5.08883	3.60273e-07	7.44805e-05
93082	fgenesh3_pg.11__9	protein	71.9789	-6.29302	1.24228	-5.06572	4.06868e-07	8.30064e-05
94591	fgenesh3_pg.110__36	opt oligopeptide transporter	145.722	-4.91496	0.970718	-5.06322	4.1223e-07	8.30082e-05
130413	estExt_fgenesh3_pg.C_240072	glycoside hydrolase family 115 protein	4334.86	-4.09673	0.812257	-5.04363	4.56774e-07	9.07985e-05
126170	estExt_fgenesh3_pg.C_780009	mfs general substrate transporter	75.8678	-4.98981	0.992198	-5.02905	4.92923e-07	9.67439e-05
107869	estExt_fgenesh3_pm.C_210008	o-acetylhomoserine ami	770.182	-4.06177	0.809372	-5.01842	5.20981e-07	0.000100973
103596	fgenesh3_pg.4__208	predicted protein	40.642	-7.40288	1.48932	-4.97065	6.67292e-07	0.000126751
20448	gw1.146.4.1	carboxylesterase from carbohydrate esterase	4423.01	-4.99491	1.00506	-4.96977	6.70339e-07	0.000126751
105172	fgenesh3_pg.243__7	protein	94.6377	-5.84083	1.17733	-4.96106	7.01086e-07	0.000130968
98006	fgenesh3_pg.189__11	protein	108.153	-5.54708	1.11927	-4.95599	7.19632e-07	0.000132832
119730	estExt_Genewise1.C_160080	nad-dependent formate dehydrogenase	2209.56	-4.17446	0.845094	-4.93964	7.82668e-07	0.000141173
105444	fgenesh3_pg.146__26	tautomerase mif	88.2286	-5.28126	1.06918	-4.93955	7.83027e-07	0.000141173
96295	fgenesh3_pg.202__2	protein	832.591	-4.83664	0.980732	-4.93167	8.15313e-07	0.000143207
108700	estExt_Genewise1Plus.C_10085	protein	1007.14	-3.73797	0.758421	-4.92863	8.28102e-07	0.000143207
56150	e_gw1.19.28.1	fad nad-binding domain-containing protein	327.295	-3.93626	0.79953	-4.92322	8.51305e-07	0.000143207
51016	e_gw1.154.29.1	oxidoreductase family protein	305.22	-4.46968	0.908008	-4.92251	8.544e-07	0.000143207
112658	estExt_Genewise1Plus.C_1070028	glycoside hydrolase family 12 protein	2400.81	-3.61948	0.73539	-4.92184	8.57335e-07	0.000143207
54658	e_gw1.34.117.1	cytochrome p450	124.291	-5.42848	1.10311	-4.92105	8.60827e-07	0.000143207
53383	e_gw1.87.121.1	dihydrodipicolinate synthetase	136.325	-4.29057	0.871919	-4.92084	8.61754e-07	0.000143207
99915	fgenesh3_pg.222__18	protein	100.153	-4.70937	0.957311	-4.91938	8.68204e-07	0.000143207
88647	fgenesh3_pm.71__3	cytochrome p450	3046.41	-4.39698	0.89544	-4.91041	9.08871e-07	0.000148337
90662	fgenesh3_pm.138__4	protein	155.374	3.42896	0.69931	4.90335	9.42179e-07	0.000152172
123781	estExt_Genewise1.C_1710010	acid protease	288.102	-4.60676	0.940444	-4.8985	9.65712e-07	0.000154365
93975	fgenesh3_pg.76__19	alpha beta-hydrolase	117.987	-5.20042	1.06583	-4.87923	1.065e-06	0.000168498
105534	fgenesh3_pg.151__35	glycoside hydrolase family 10 protein	1392.3	-4.31747	0.88733	-4.86568	1.14062e-06	0.00017864
48744	e_gw1.283.8.1	clavaminate synthase-like protein	350.412	-5.72984	1.17817	-4.86334	1.15423e-06	0.000178963
126153	estExt_fgenesh3_pg.C_200075	wd40 domain protein	970.181	-4.94974	1.01854	-4.85965	1.17591e-06	0.000180519
96421	fgenesh3_pg.5__68	protein	29.5487	-6.95562	1.43379	-4.85121	1.22712e-06	0.000186535
105546	fgenesh3_pg.138__3	cytochrome p450	86.3616	-6.33393	1.3086	-4.84023	1.29687e-06	0.000195223
112669	estExt_Genewise1Plus.C_1070058	glycoside hydrolase family 12 protein	1180.49	-3.89833	0.805828	-4.83766	1.31376e-06	0.000195863
54365	e_gw1.72.48.1	homoserine o-acetyltransferase	354.782	-4.58115	0.948263	-4.8311	1.35784e-06	0.000200508
128586	estExt_fgenesh3_pg.C_550045	protein	940.179	-4.36863	0.905529	-4.8244	1.40429e-06	0.00020541
100731	fgenesh3_pg.21__84	protein	436.107	-5.43562	1.13207	-4.80151	1.57476e-06	0.000228193
27268	gw1.55.72.1	alpha beta-hydrolase	22.3523	-10.5085	2.19445	-4.78867	1.6789e-06	0.000241031
102118	fgenesh3_pg.38__57	protein	1673.9	-4.52152	0.947054	-4.7743	1.80333e-06	0.000256376
48888	e_gw1.62.32.1	dihydrodipicolinate synthetase	766.497	-3.3677	0.705636	-4.77257	1.81886e-06	0.000256376
62591	e_gw1.203.50.1	fad nad-p-binding domain-containing protein	6538.95	-5.03629	1.05637	-4.76756	1.86468e-06	0.000260468
103945	fgenesh3_pg.136__14	protein	56.8194	-5.64244	1.18784	-4.75016	2.03254e-06	0.000280166
63974	e_gw1.24.36.1	transcriptional regulator	66.396	-6.89776	1.45239	-4.74924	2.04184e-06	0.000280166
115648	estExt_Genewise1Plus.C_1530060	glycoside hydrolase family 5 protein	5821.97	-3.45701	0.728677	-4.74423	2.09304e-06	0.000280956
104995	fgenesh3_pg.6__83	protein	1379.63	-4.11395	0.867253	-4.74366	2.09894e-06	0.000280956
97487	fgenesh3_pg.254__13	protein	69.9624	-5.89049	1.24184	-4.74337	2.10196e-06	0.000280956
101206	fgenesh3_pg.9__147	protein	86.1398	-5.41618	1.1437	-4.73567	2.18337e-06	0.000285721
93293	fgenesh3_pg.37__24	protein	33.634	-5.79413	1.22374	-4.73478	2.19288e-06	0.000285721
91105	fgenesh3_pg.8__107	predicted protein	192.757	-3.94209	0.832823	-4.7334	2.20788e-06	0.000285721
105313	fgenesh3_pg.268__5	protein	60.386	-4.82331	1.01906	-4.73309	2.21132e-06	0.000285721
62205	e_gw1.188.1.1	protein	41.972	-7.93821	1.679	-4.72794	2.26813e-06	0.000290639
101300	fgenesh3_pg.81__4	protein	74.655	-6.45335	1.36674	-4.72171	2.3387e-06	0.000297226
92389	fgenesh3_pg.92__21	rad1-domain-containing protein	86.4133	-6.21725	1.31821	-4.71641	2.40039e-06	0.000300194
45846	e_gw1.60.73.1	protein	393.789	3.48364	0.738626	4.71638	2.40078e-06	0.000300194
92219	fgenesh3_pg.181__30	protein	797.908	-3.63197	0.770727	-4.71239	2.44823e-06	0.000303678
127383	estExt_fgenesh3_pg.C_300048	transmembrane protein	112.516	-5.0687	1.07878	-4.69855	2.62015e-06	0.000322424
54936	e_gw1.266.19.1	carbohydrate esterase family 8 protein	68.6264	-5.31799	1.13443	-4.6878	2.76161e-06	0.000337156
93672	fgenesh3_pg.179__7	protein	562.442	-14.0397	2.99911	-4.68128	2.85087e-06	0.000345334
47837	e_gw1.14.62.1	protein	54.0093	-4.85856	1.03835	-4.67912	2.88116e-06	0.000346297
127742	estExt_fgenesh3_pg.C_460022	alpha beta-hydrolase	28.5969	-7.46494	1.59606	-4.67711	2.90948e-06	0.000347011
98585	fgenesh3_pg.53__86	protein	42.883	-6.28767	1.34574	-4.67227	2.97886e-06	0.000352574
99965	fgenesh3_pg.158__28	protein	56.8024	-7.97586	1.7081	-4.66943	3.02043e-06	0.000354513
100756	fgenesh3_pg.21__109	protein	2151.02	-4.94081	1.05844	-4.66803	3.04097e-06	0.000354513
58192	e_gw1.44.32.1	rhamnogalacturonase	122.705	-6.56673	1.40722	-4.66644	3.06465e-06	0.000354608
108962	estExt_Genewise1Plus.C_2940005	glycoside hydrolase family 5 protein	4033.9	-3.89079	0.836283	-4.65248	3.27974e-06	0.000376685
57262	e_gw1.9.33.1	predicted protein	723.295	-4.06619	0.874998	-4.64709	3.36649e-06	0.000381651
100426	fgenesh3_pg.19__105	protein	120.302	-4.39909	0.946865	-4.64596	3.385e-06	0.000381651
104898	fgenesh3_pg.188__19	protein	53.8714	-5.80036	1.24867	-4.64524	3.39683e-06	0.000381651
43669	e_gw1.1.498.1	thi4-domain-containing protein	631.465	-3.64988	0.786532	-4.64047	3.47617e-06	0.000387591
54432	e_gw1.72.28.1	mfs transporter	32.7416	-5.92661	1.27754	-4.63908	3.4997e-06	0.000387591
113670	estExt_Genewise1Plus.C_190007	glycoside hydrolase family 10 protein	5950.34	-3.54287	0.764499	-4.63424	3.58246e-06	0.000393943
116391	estExt_Genewise1Plus.C_1060066	dead-domain-containing protein	174.406	-5.72224	1.23578	-4.63046	3.64855e-06	0.000398385
101399	fgenesh3_pg.63__18	glycoside hydrolase	322.6	-4.06998	0.879703	-4.62654	3.71819e-06	0.000403151
97387	fgenesh3_pg.145__5	predicted protein	1435.3	-4.22744	0.914344	-4.62347	3.77372e-06	0.000404413
105991	fgenesh3_pg.59__65	protein	273.84	-4.83643	1.04616	-4.62302	3.782e-06	0.000404413
64069	e_gw1.104.40.1	benzoquinone reductase	371.133	3.46463	0.750519	4.61632	3.90613e-06	0.000414826
118938	estExt_Genewise1.C_760010	protein	860.646	-4.88292	1.05925	-4.60979	4.03068e-06	0.00042514
101953	fgenesh3_pg.44__34	general substrate transporter	1514.63	-3.31008	0.718909	-4.60431	4.13829e-06	0.000433542
45703	e_gw1.168.41.1	cytochrome p450	1041.21	-4.32615	0.942642	-4.58939	4.44547e-06	0.000462182
128278	estExt_fgenesh3_pg.C_530054	protein	2913.37	-4.54114	0.990066	-4.5867	4.50299e-06	0.000462182
48656	e_gw1.163.47.1	cytochrome p450	63.9914	-4.82709	1.0527	-4.58542	4.53078e-06	0.000462182
87727	fgenesh3_pm.20__3	aldo keto reductase	1585.35	-4.24023	0.924721	-4.58541	4.5309e-06	0.000462182
101734	fgenesh3_pg.17__111	predicted protein	51.8276	-5.40807	1.17999	-4.58316	4.57993e-06	0.000464129
120642	estExt_Genewise1.C_740058	citrate synthase	1714.73	2.67054	0.583101	4.57989	4.65221e-06	0.000468393
112732	estExt_Genewise1Plus.C_2870002	arabinogalactan endo- -beta-galactosidase	122.44	-4.98094	1.09097	-4.5656	4.98065e-06	0.000498225
59425	e_gw1.79.89.1	class i glutamine amidotransferase-like protein	282.758	-4.56171	1.00107	-4.55682	5.19341e-06	0.000511051
126050	estExt_fgenesh3_pg.C_10106	abc protein	589.185	-3.70987	0.814239	-4.55625	5.20759e-06	0.000511051
101052	fgenesh3_pg.267__7	protein	81.29	-4.9617	1.08941	-4.55447	5.25184e-06	0.000511051
127354	estExt_fgenesh3_pg.C_560089	regucalcin	971.258	-4.07896	0.895633	-4.55428	5.25654e-06	0.000511051
95991	fgenesh3_pg.51__34	protein	135.95	4.79305	1.05258	4.5536	5.27367e-06	0.000511051
56167	e_gw1.19.55.1	dihydrodipicolinate synthetase	584.125	-3.70412	0.813769	-4.55181	5.31865e-06	0.000512209
99294	fgenesh3_pg.190__4	protein	108.991	-4.1961	0.923608	-4.54316	5.54182e-06	0.000527464
112941	estExt_Genewise1Plus.C_530056	glycoside hydrolase family 16 protein	5294.73	-4.11959	0.906792	-4.54303	5.54509e-06	0.000527464
43784	e_gw1.1.494.1	protein	308.305	3.43639	0.757009	4.53944	5.64052e-06	0.00053327
95319	fgenesh3_pg.103__10	protein	66.4673	-5.15397	1.13698	-4.53302	5.81463e-06	0.000546399
44435	e_gw1.112.9.1	cytochrome p450	753.466	-5.06242	1.11752	-4.53005	5.897e-06	0.00054761
102327	fgenesh3_pg.49__50	predicted protein	54.9724	-5.48624	1.21109	-4.53001	5.89815e-06	0.00054761
104515	fgenesh3_pg.64__36	predicted protein	45.6993	-6.7724	1.49593	-4.52723	5.97629e-06	0.000551562
128701	estExt_fgenesh3_pg.C_20148	protein	34.1691	-7.432	1.64223	-4.52554	6.02401e-06	0.000552676
100044	fgenesh3_pg.36__72	protein	47.669	-5.26121	1.1632	-4.52306	6.09515e-06	0.000555913
117657	estExt_Genewise1.C_200180	general substrate transporter	39.3851	-5.43234	1.20177	-4.52027	6.17597e-06	0.000559991
54317	e_gw1.197.19.1	protein	70.9392	-4.2067	0.931519	-4.51596	6.30292e-06	0.000568179
105711	fgenesh3_pg.10__19	glycoside hydrolase family 28 protein	641.947	-4.5643	1.01174	-4.51132	6.44244e-06	0.000577399
107968	estExt_fgenesh3_pm.C_1250003	glycoside hydrolase family 18 protein	1622.06	-4.10814	0.911593	-4.50655	6.58908e-06	0.000587148
104755	fgenesh3_pg.195__7	protein	226.658	-3.81337	0.846903	-4.50272	6.70879e-06	0.000594399
62366	e_gw1.6.45.1	general amidase	531.935	-3.96168	0.882005	-4.49167	7.06668e-06	0.000622551
62735	e_gw1.238.9.1	protein	51.8284	-6.06089	1.35221	-4.48222	7.38707e-06	0.000647099
45922	e_gw1.82.24.1	glycoside hydrolase family 1 protein	485.949	-4.05828	0.90655	-4.47662	7.5833e-06	0.000660556
54577	e_gw1.34.95.1	gmc oxidoreductase	101.687	-3.56803	0.798937	-4.46597	7.97073e-06	0.000690425
92003	fgenesh3_pg.48__12	general substrate transporter	416.471	-4.20627	0.942939	-4.46081	8.1651e-06	0.000703333
128359	estExt_fgenesh3_pg.C_720046	c2h2 zinc finger protein	27.5261	-6.84992	1.5366	-4.45783	8.27917e-06	0.000709218
102695	fgenesh3_pg.42__70	protein	41.625	-5.87647	1.3196	-4.45321	8.45955e-06	0.000714249
91506	fgenesh3_pg.1__251	protein	69.308	-5.23283	1.17511	-4.45306	8.46539e-06	0.000714249
48716	e_gw1.186.5.1	glycoside hydrolase family 92 protein	421.409	-3.47053	0.779405	-4.45279	8.47609e-06	0.000714249
56084	e_gw1.209.23.1	dead-domain-containing protein	19.596	-9.02455	2.02875	-4.44833	8.65419e-06	0.000725315
117690	estExt_Genewise1.C_2940009	glycoside hydrolase family 5 protein	3160.01	-3.6478	0.820378	-4.44649	8.72838e-06	0.000727599
62479	e_gw1.95.36.1	cytochrome p450	150.418	-4.25164	0.957048	-4.44245	8.89408e-06	0.000737447
121296	estExt_Genewise1.C_1210094	heat shock protein 30	9678.85	-3.64231	0.820504	-4.43912	9.03285e-06	0.00074497
98424	fgenesh3_pg.167__9	protein	27.7386	-6.6781	1.50489	-4.4376	9.09681e-06	0.000746275
92582	fgenesh3_pg.168__5	carbohydrate esterase family 15 protein	71.1338	-5.03719	1.13618	-4.43345	9.27378e-06	0.000751832
63624	e_gw1.275.2.1	fad dependent oxidoreductase	34.7033	-5.80274	1.30888	-4.43338	9.27687e-06	0.000751832
57111	e_gw1.9.23.1	peptidase s28	41.1464	-5.70938	1.28804	-4.43261	9.31001e-06	0.000751832
94240	fgenesh3_pg.43__34	protein	844.157	-13.3591	3.01827	-4.42606	9.597e-06	0.000770972
128454	estExt_fgenesh3_pg.C_1620010	predicted protein	2757.79	-4.26478	0.963802	-4.42495	9.64647e-06	0.000770972
102420	fgenesh3_pg.23__60	meiotically up-regulated gene 190 protein	87.7437	-5.7301	1.2956	-4.42274	9.74583e-06	0.000774919
56644	e_gw1.21.165.1	carbohydrate esterase family 8 protein	53.8655	-5.16506	1.17298	-4.40337	1.06584e-05	0.00083976
94996	fgenesh3_pg.237__6	protein	191.846	-5.1035	1.15906	-4.40314	1.06696e-05	0.00083976
114395	estExt_Genewise1Plus.C_170195	glycoside hydrolase family 2 protein	1759.88	-2.98966	0.679173	-4.40192	1.07297e-05	0.000840219
62157	e_gw1.52.33.1	nad -binding protein	1782.54	-3.44633	0.783454	-4.39889	1.08806e-05	0.000845968
127315	estExt_fgenesh3_pg.C_1330005	alpha beta-hydrolase	144.256	-5.28475	1.20156	-4.39826	1.09122e-05	0.000845968
54418	e_gw1.72.12.1	atp-dependent dna ligase	1085.44	-3.34796	0.761553	-4.39622	1.1015e-05	0.000849689
90492	fgenesh3_pm.213__1	rds1 protein	87.9281	-4.87596	1.1106	-4.39037	1.13156e-05	0.000868553
91177	fgenesh3_pg.8__179	predicted protein	153.972	3.82325	0.872433	4.38229	1.1744e-05	0.000893499
58173	e_gw1.125.26.1	aldo keto reductase	537.725	-3.9865	0.909815	-4.38166	1.17776e-05	0.000893499
117302	estExt_Genewise1.C_80151	aldo keto reductase	502.102	-3.53437	0.806748	-4.381	1.18134e-05	0.000893499
93943	fgenesh3_pg.3__163	protein	194.368	-4.0933	0.93466	-4.37946	1.18975e-05	0.000895486
58726	e_gw1.49.16.1	glycoside hydrolase family 18 protein	1152.71	-4.50603	1.02973	-4.37593	1.20914e-05	0.000905688
105248	fgenesh3_pg.86__7	protein	40.9537	-5.85415	1.33878	-4.37275	1.22691e-05	0.00091458
99909	fgenesh3_pg.222__12	protein	52.1074	-4.54505	1.04006	-4.37	1.24248e-05	0.000921756
130190	estExt_fgenesh3_pg.C_1460010	predicted protein	2678.01	-2.90881	0.666393	-4.36501	1.27118e-05	0.000938552
97021	fgenesh3_pg.13__84	protein	331.417	-4.05447	0.930273	-4.35836	1.31039e-05	0.000960186
62418	e_gw1.6.167.1	homoserine o-acetyltransferase	345.51	-3.77998	0.867385	-4.35791	1.31312e-05	0.000960186
50698	e_gw1.187.26.1	protein	125.626	-3.97997	0.913482	-4.35692	1.31906e-05	0.000960186
116267	estExt_Genewise1Plus.C_60035	glycoside hydrolase family 55 protein	6528.43	-3.5125	0.807528	-4.34969	1.36329e-05	0.000986546
60489	e_gw1.4.36.1	protein	30.8017	-5.88385	1.35294	-4.34894	1.36799e-05	0.000986546
56467	e_gw1.31.133.1	urea transporter	77.143	-4.44949	1.02413	-4.34466	1.39491e-05	0.000999843
114914	estExt_Genewise1Plus.C_1000058	class iii adh enzyme	2677	-3.09087	0.711532	-4.34397	1.39933e-05	0.000999843
101815	fgenesh3_pg.102__26	protein	88.4302	-5.494	1.2652	-4.3424	1.40933e-05	0.00100237
110153	estExt_Genewise1Plus.C_30062	predicted protein	55.6628	-6.51778	1.50244	-4.33814	1.4369e-05	0.00101731
129404	estExt_fgenesh3_pg.C_420007	protein	264.202	4.14942	0.958322	4.32988	1.49191e-05	0.00104951
95178	fgenesh3_pg.16__39	predicted protein	28.2362	-6.76348	1.56252	-4.32857	1.50078e-05	0.00104951
98072	fgenesh3_pg.87__7	terpenoid synthase	22.6914	-5.89058	1.36095	-4.32829	1.50268e-05	0.00104951
108714	estExt_Genewise1Plus.C_10138	cytochrome p450	833.867	-3.41894	0.790245	-4.32643	1.51548e-05	0.00105113
27049	gw1.2.43.1	phosphoenolpyruvate pyruvate domain-containing protein	106.115	-5.3867	1.2452	-4.32598	1.51856e-05	0.00105113
54688	e_gw1.34.115.1	cytochrome p450	2424.17	-3.93069	0.909002	-4.32419	1.53097e-05	0.00105501
128704	estExt_fgenesh3_pg.C_20152	protein	121.068	-4.25977	0.985338	-4.32316	1.53812e-05	0.00105525
96200	fgenesh3_pg.85__22	protein	146.392	-5.55699	1.2862	-4.32048	1.55689e-05	0.00106342
104494	fgenesh3_pg.64__15	general substrate transporter	68.8978	-5.83131	1.35082	-4.31686	1.58268e-05	0.00106887
43394	e_gw1.8.148.1	fmn-linked oxidoreductase	75.1622	-4.56934	1.05855	-4.31661	1.58443e-05	0.00106887
52328	e_gw1.145.2.1	predicted protein	236.401	-2.85542	0.661658	-4.31556	1.59196e-05	0.00106887
97691	fgenesh3_pg.65__12	protein	45.0266	-6.08414	1.40984	-4.3155	1.59245e-05	0.00106887
101100	fgenesh3_pg.9__41	protein	73.7039	-4.95678	1.14918	-4.31332	1.6082e-05	0.00107479
20501	gw1.179.6.1	fad nad -binding domain-containing protein	1387.2	-7.83413	1.81848	-4.30806	1.64694e-05	0.00109595
95953	fgenesh3_pg.180__23	protein	35.5169	-5.4575	1.26732	-4.30632	1.65993e-05	0.00109988
101011	fgenesh3_pg.40__52	protein	139.074	-5.94407	1.38352	-4.29635	1.73633e-05	0.00114561
95078	fgenesh3_pg.176__16	protein	56.8517	-4.4977	1.04776	-4.2927	1.76511e-05	0.00115486
129794	estExt_fgenesh3_pg.C_120074	nadp+-dependent d-mannitol dehydrogenase	741.109	-3.67694	0.856559	-4.29268	1.76526e-05	0.00115486
93865	fgenesh3_pg.3__85	protein	213.783	-3.77358	0.880352	-4.28644	1.81558e-05	0.0011828
55094	e_gw1.123.1.1	protein	232.039	-3.82378	0.892806	-4.28288	1.84491e-05	0.00119687
126742	estExt_fgenesh3_pg.C_1790029	protein	2001.71	-2.61293	0.611077	-4.27594	1.90333e-05	0.00122963
102980	fgenesh3_pg.28__15	cytochrome p450	139.788	-3.82262	0.89449	-4.27351	1.92416e-05	0.00123409
101975	fgenesh3_pg.44__56	cytochrome p450	2680.89	-4.19824	0.98244	-4.27328	1.92615e-05	0.00123409
96732	fgenesh3_pg.25__102	protein	33.5526	-6.41469	1.50808	-4.25354	2.10417e-05	0.0013426
130217	estExt_fgenesh3_pg.C_1380027	---NA---	65.605	-3.31867	0.781655	-4.24569	2.17922e-05	0.00138479
63451	e_gw1.59.24.1	protein	475.233	-4.12228	0.971268	-4.24423	2.19347e-05	0.00138815
105872	fgenesh3_pg.66__10	protein	136.737	-5.0422	1.18863	-4.24203	2.2151e-05	0.00139614
94595	fgenesh3_pg.110__40	protein	50.2884	-3.46941	0.818362	-4.23945	2.24064e-05	0.00140652
94604	fgenesh3_pg.33__2	protein	189.34	-3.14105	0.741418	-4.23655	2.26984e-05	0.00141793
44272	e_gw1.20.4.1	metallo-dependent phosphatase	276.701	-3.82303	0.902545	-4.23583	2.27711e-05	0.00141793
94214	fgenesh3_pg.43__8	protein	70.646	-5.52781	1.30636	-4.23147	2.3217e-05	0.00143992
103675	fgenesh3_pg.153__27	glycoside hydrolase family 5 protein	3132.98	-3.46878	0.820839	-4.22589	2.37994e-05	0.00147016
102520	fgenesh3_pg.77__31	predicted protein	73.6959	-3.84561	0.910332	-4.2244	2.39579e-05	0.00147407
93854	fgenesh3_pg.3__74	protein	69.7252	-4.27147	1.01207	-4.22055	2.43706e-05	0.00149354
101842	fgenesh3_pg.249__7	protein	42.334	-4.35146	1.03155	-4.21837	2.4607e-05	0.0015021
130495	estExt_fgenesh3_pg.C_970033	protein	64.3054	-4.96617	1.17812	-4.21534	2.49402e-05	0.00151222
60550	e_gw1.4.329.1	predicted protein	528.316	-4.66503	1.1069	-4.21449	2.50344e-05	0.00151222
107258	estExt_fgenesh3_pm.C_220010	glycoside hydrolase family 31 protein	228.004	-4.82643	1.14531	-4.21409	2.50791e-05	0.00151222
100785	fgenesh3_pg.113__6	protein	64.3803	-5.10993	1.2128	-4.21333	2.51631e-05	0.00151222
88655	fgenesh3_pm.71__11	tautomerase mif	71.1417	-6.04918	1.43636	-4.21148	2.53702e-05	0.00151878
99037	fgenesh3_pg.34__43	predicted protein	322.294	-4.11698	0.977904	-4.21	2.55366e-05	0.00152287
129442	estExt_fgenesh3_pg.C_1710018	protein	84.8545	-3.76833	0.895641	-4.20741	2.58317e-05	0.00153456
126194	estExt_fgenesh3_pg.C_1120047	protein	69.5396	-4.49447	1.07122	-4.19564	2.72106e-05	0.00159705
102375	fgenesh3_pg.23__15	predicted protein	26.0296	-6.77276	1.61437	-4.1953	2.72509e-05	0.00159705
51213	e_gw1.5.119.1	glycoside hydrolase family 3 protein	147.095	-4.81759	1.14843	-4.19494	2.72945e-05	0.00159705
129829	estExt_fgenesh3_pg.C_40670001	heat shock protein 30	6993.44	-3.88674	0.926533	-4.19493	2.72957e-05	0.00159705
102409	fgenesh3_pg.23__49	protein	115.268	-3.1191	0.744013	-4.19226	2.76185e-05	0.00160987
43991	e_gw1.1.373.1	citrate synthase	196.325	3.16777	0.756882	4.18529	2.84801e-05	0.00164823
57814	e_gw1.17.41.1	mfs general substrate transporter	171.542	-4.19937	1.00338	-4.18522	2.84893e-05	0.00164823
62576	e_gw1.203.1.1	protein	110.875	-4.89513	1.17079	-4.18106	2.9015e-05	0.00167241
109513	estExt_Genewise1Plus.C_1680027	protein	84.3718	-4.52035	1.08203	-4.17767	2.94509e-05	0.00169038
100181	fgenesh3_pg.2__79	protein	159.619	-2.64942	0.634296	-4.17695	2.95449e-05	0.00169038
102437	fgenesh3_pg.23__77	protein	109.643	-3.29099	0.788736	-4.17248	3.01299e-05	0.0017087
130222	estExt_fgenesh3_pg.C_1380040	hypothetical protein HYDPIDRAFT_41638	81.9216	-4.7982	1.15009	-4.17201	3.01924e-05	0.0017087
47141	e_gw1.179.20.1	protein	93.9647	-4.50152	1.07911	-4.1715	3.02599e-05	0.0017087
22840	gw1.142.16.1	o-acetylhomoserine ami	1030.05	-4.1754	1.00102	-4.17116	3.03059e-05	0.0017087
127615	estExt_fgenesh3_pg.C_2020016	nad-binding protein	817.5	-3.83206	0.920304	-4.16391	3.12845e-05	0.00175279
97633	fgenesh3_pg.109__51	protein	496.761	-3.96001	0.951081	-4.16369	3.13139e-05	0.00175279
95179	fgenesh3_pg.16__40	basic region leucin zipper protein	428.753	-4.10335	0.987197	-4.15657	3.23067e-05	0.00180185
121713	estExt_Genewise1.C_1150024	glycoside hydrolase family 5 protein	1465.74	-3.91745	0.943033	-4.1541	3.26572e-05	0.00181331
103868	fgenesh3_pg.12__88	protein	39.6746	-5.72637	1.37869	-4.15348	3.27459e-05	0.00181331
57337	e_gw1.183.21.1	hypothetical protein BN946_scf184961.g12	42.3997	-6.37959	1.53815	-4.14756	3.36031e-05	0.00185415
100048	fgenesh3_pg.36__76	cytochrome p450	52.0976	-5.77523	1.39286	-4.14632	3.37865e-05	0.00185766
128848	estExt_fgenesh3_pg.C_210100	protein	5239.48	-2.98653	0.720603	-4.14448	3.40586e-05	0.001866
46646	e_gw1.37.58.1	mannitol-1-phosphate dehydrogenase	648.337	-6.41886	1.55234	-4.13495	3.55028e-05	0.00193828
106541	fgenesh3_pg.47__84	protein	6757.42	2.84223	0.687689	4.13302	3.58029e-05	0.00194476
99920	fgenesh3_pg.217__3	protein	23.8326	-6.23637	1.50911	-4.13249	3.58848e-05	0.00194476
104078	fgenesh3_pg.108__32	#NAME?	141.856	-4.63872	1.12275	-4.13156	3.60308e-05	0.00194476
95262	fgenesh3_pg.16__123	protein	79.8972	-3.8709	0.937044	-4.13097	3.61233e-05	0.00194476
104527	fgenesh3_pg.64__48	cytochrome p450	250.928	-3.8891	0.942006	-4.12853	3.65088e-05	0.00195872
97647	fgenesh3_pg.372__2	protein	61.8243	-4.40791	1.06807	-4.127	3.67524e-05	0.00196499
103599	fgenesh3_pg.127__1	predicted protein	25.2172	-5.35066	1.29765	-4.12334	3.73424e-05	0.00198323
62252	e_gw1.6.133.1	cog complex component	98.1515	-3.71145	0.900118	-4.12329	3.73495e-05	0.00198323
49538	e_gw1.143.63.1	phosphatidylinositol n-acetylglucosaminyltransferase	157.104	-3.54636	0.862192	-4.11319	3.90237e-05	0.00206506
94819	fgenesh3_pg.1651__2	predicted protein	50.7801	-4.87562	1.1857	-4.112	3.92241e-05	0.00206861
102671	fgenesh3_pg.42__46	protein	45.9407	-4.5473	1.10629	-4.1104	3.9497e-05	0.00207593
102296	fgenesh3_pg.49__19	protein	58.2975	-5.58697	1.35975	-4.10881	3.97698e-05	0.00208321
93257	fgenesh3_pg.131__24	uv damage endonuclease	68.1941	-3.63726	0.885996	-4.10528	4.03828e-05	0.00210396
129783	estExt_fgenesh3_pg.C_120046	glycoside hydrolase family 1 protein	2846.73	-3.11751	0.759448	-4.10497	4.04373e-05	0.00210396
91996	fgenesh3_pg.48__5	protein	61.4393	-4.58921	1.11833	-4.10362	4.06742e-05	0.00210527
99063	fgenesh3_pg.34__69	alpha beta-hydrolase	800.024	-4.19693	1.02282	-4.10328	4.07341e-05	0.00210527
113323	estExt_Genewise1Plus.C_1230005	predicted protein	318.598	-3.21559	0.784826	-4.0972	4.18171e-05	0.00215407
91831	fgenesh3_pg.26__3	protein	97.1492	3.56556	0.871443	4.09156	4.28486e-05	0.00219989
126384	estExt_fgenesh3_pg.C_920002	predicted protein	1728.65	-2.86774	0.701134	-4.09014	4.31106e-05	0.00220604
110682	estExt_Genewise1Plus.C_330001	carbohydrate esterase family 16 protein	7295.85	-2.91099	0.711881	-4.08915	4.32966e-05	0.00220827
115226	estExt_Genewise1Plus.C_930011	predicted protein	1296.92	2.69535	0.659438	4.08734	4.36341e-05	0.002218
64088	e_gw1.47.99.1	acid protease	643.476	-3.01931	0.738831	-4.0866	4.37735e-05	0.002218
104448	fgenesh3_pg.271__8	predicted protein	103.836	-3.30806	0.810675	-4.08063	4.49144e-05	0.00226392
91044	fgenesh3_pg.8__46	general substrate transporter	1868.27	-5.67201	1.39038	-4.07946	4.51412e-05	0.00226392
51980	e_gw1.32.36.1	eukaryotic translation initiation factor sui1 family protein	47.7317	-4.75943	1.16707	-4.07809	4.5407e-05	0.00226392
91379	fgenesh3_pg.1__124	acetamidase formamidase	147.562	-4.76577	1.16867	-4.07793	4.54378e-05	0.00226392
127758	estExt_fgenesh3_pg.C_460073	protein	19.6803	-7.85445	1.92636	-4.07734	4.55529e-05	0.00226392
126950	estExt_fgenesh3_pg.C_1930016	mfs general substrate transporter	1747.68	-3.65692	0.896965	-4.07699	4.56216e-05	0.00226392
54949	e_gw1.169.12.1	glycoside hydrolase family 16 protein	548.587	-3.49365	0.857005	-4.07659	4.57019e-05	0.00226392
103090	fgenesh3_pg.93__45	nad-p-binding protein	193.767	-3.24662	0.797214	-4.07245	4.65202e-05	0.00229712
108648	estExt_Genewise1Plus.C_390074	glycoside hydrolase family 55 protein	3996.17	-3.11658	0.765654	-4.07048	4.69169e-05	0.00230935
126122	estExt_fgenesh3_pg.C_5810001	protein	82.0567	-4.46065	1.09641	-4.06841	4.73345e-05	0.00232254
101527	fgenesh3_pg.260__5	protein	39.6175	-4.31415	1.06062	-4.06756	4.75079e-05	0.00232369
101390	fgenesh3_pg.63__9	transcriptional regulator partial	37.061	-6.136	1.50938	-4.06524	4.79824e-05	0.00233952
47839	e_gw1.14.331.1	duf1793-domain-containing protein	217.845	-4.32903	1.06584	-4.06161	4.87355e-05	0.00236546
53535	e_gw1.7.97.1	nucleotidylyl transferase	66.117	-4.18281	1.02994	-4.06121	4.88196e-05	0.00236546
120395	estExt_Genewise1.C_850046	glycoside hydrolase family 27 protein	2374.08	-2.8993	0.714297	-4.05895	4.92932e-05	0.00238097
56051	e_gw1.2.95.1	amidase signature enzyme	885.414	-3.24892	0.800841	-4.05689	4.97312e-05	0.0023835
56803	e_gw1.113.6.1	enolase c-terminal domain-like protein	380.216	-3.90374	0.962316	-4.05661	4.97903e-05	0.0023835
130256	estExt_fgenesh3_pg.C_100069	protein	136.798	-3.23323	0.797082	-4.05633	4.98506e-05	0.0023835
94683	fgenesh3_pg.33__81	protein	34.2581	-5.54313	1.36671	-4.05581	4.99606e-05	0.0023835
113939	estExt_Genewise1Plus.C_270028	mfs general substrate transporter	172.148	-3.22538	0.795433	-4.05487	5.01632e-05	0.00238583
48756	e_gw1.283.2.1	cytochrome p450	82.182	-5.16462	1.2747	-4.05163	5.08611e-05	0.00241163
63611	e_gw1.286.22.1	#NAME?	25513.3	-2.90944	0.718796	-4.04766	5.17331e-05	0.00244549
110215	estExt_Genewise1Plus.C_760018	nad-p-binding protein	135.011	-3.55584	0.878712	-4.04665	5.19555e-05	0.00244854
116429	estExt_Genewise1Plus.C_860072	pyridoxal-dependent decarboxylase domain protein	284.537	-3.30149	0.816034	-4.04577	5.21519e-05	0.00245035
108151	estExt_fgenesh3_pm.C_40030	aldo keto reductase	1377.5	-2.81284	0.696614	-4.03787	5.39381e-05	0.00252661
94097	fgenesh3_pg.14__73	predicted protein	47.0309	-5.12275	1.26968	-4.03468	5.4676e-05	0.00255347
47027	e_gw1.157.6.1	gmc oxidoreductase	161.014	-3.23282	0.801602	-4.03295	5.50819e-05	0.0025647
91473	fgenesh3_pg.1__218	predicted protein	31.7128	-6.81469	1.69051	-4.03114	5.55075e-05	0.00257678
46077	e_gw1.279.9.1	glycoside hydrolase family 5 protein	1836.22	-4.12249	1.02319	-4.02904	5.6005e-05	0.00259211
91752	fgenesh3_pg.112__18	protein	40.5406	-6.61037	1.64099	-4.02828	5.61873e-05	0.00259281
128225	estExt_fgenesh3_pg.C_1820029	glycoside hydrolase family 3 protein	304.909	-3.12994	0.77722	-4.0271	5.64689e-05	0.00259807
102700	fgenesh3_pg.42__75	protein	7.72751	-12.0775	3.00125	-4.02417	5.71766e-05
102332	fgenesh3_pg.49__55	protein	19.6353	-6.06141	1.50646	-4.02361	5.73135e-05	0.00262913
88053	fgenesh3_pm.90__9	transcriptional regulator	62.6283	-4.59864	1.14397	-4.0199	5.82236e-05	0.002663
101961	fgenesh3_pg.44__42	protein	90.1864	-4.29711	1.06951	-4.01784	5.8735e-05	0.00267849
101327	fgenesh3_pg.81__31	predicted protein	230.646	-3.74193	0.933111	-4.01016	6.06768e-05	0.00274919
105047	fgenesh3_pg.6__135	protein	676.563	-3.76521	0.938989	-4.00985	6.07576e-05	0.00274919
104834	fgenesh3_pg.52__35	predicted protein	897.96	-2.84376	0.709235	-4.00962	6.08173e-05	0.00274919
107790	estExt_fgenesh3_pm.C_610012	duf1479-domain-containing protein	1542.9	-3.4234	0.854541	-4.00612	6.17233e-05	0.00278074
126233	estExt_fgenesh3_pg.C_260062	#NAME?	624.249	-3.47211	0.866825	-4.00555	6.18739e-05	0.00278074
97008	fgenesh3_pg.13__71	protein	44.6248	-6.71972	1.67954	-4.00093	6.30935e-05	0.00282736
103520	fgenesh3_pg.4__132	protein	20.0633	-6.34433	1.587	-3.99769	6.39641e-05	0.00285811
64028	e_gw1.24.2.1	u3 small nucleolar rna-associated protein 10	124.78	-3.72199	0.932174	-3.99281	6.52959e-05	0.00290923
106935	estExt_fgenesh3_pm.C_780007	alcohol oxidase-like protein	134.196	-5.23825	1.31263	-3.99066	6.58901e-05	0.00292729
52279	e_gw1.135.34.1	clavaminate synthase-like protein	160.933	-4.88365	1.22496	-3.9868	6.6971e-05	0.00296682
45676	e_gw1.129.17.1	clavaminate synthase-like protein	67.1336	-3.84425	0.964507	-3.98571	6.72777e-05	0.00297191
128238	estExt_fgenesh3_pg.C_1670021	protein	75.0579	-4.35178	1.09212	-3.98472	6.75599e-05	0.0029759
102131	fgenesh3_pg.38__70	protein	545.748	-7.28407	1.82931	-3.98186	6.83785e-05	0.00299628
56735	e_gw1.21.26.1	mfs general substrate transporter	27.144	-6.25915	1.57196	-3.98175	6.8409e-05	0.00299628
101889	fgenesh3_pg.125__13	protein	231.289	-4.00365	1.00728	-3.97473	7.04593e-05	0.00307738
103062	fgenesh3_pg.93__17	altered inheritance of mitochondria protein mitochondrial	859.903	-3.002	0.755516	-3.97345	7.08399e-05	0.00308412
58853	e_gw1.23.2.1	hypothetical protein FOMPIDRAFT_1116385	710.999	-3.00067	0.755291	-3.97287	7.10114e-05	0.00308412
116189	estExt_Genewise1Plus.C_1950007	flavo protein oxygenase	1820.71	-2.97209	0.748394	-3.9713	7.14818e-05	0.00309588
61475	e_gw1.35.68.1	p-loop containing nucleoside triphosphate hydrolase protein	23.7296	-5.19424	1.30886	-3.96854	7.23154e-05	0.00312326
111756	estExt_Genewise1Plus.C_1540031	glycoside hydrolase family 1 protein	1303.92	-5.70145	1.4386	-3.96319	7.39548e-05	0.00318519
96300	fgenesh3_pg.202__7	protein	187.058	-3.4407	0.868461	-3.96183	7.43761e-05	0.00319413
88204	fgenesh3_pm.141__8	alpha beta-hydrolase	900.413	-3.46142	0.873832	-3.9612	7.45743e-05	0.00319413
34713	gw1.31.120.1	protein	26.693	-7.99987	2.02074	-3.95888	7.53018e-05	0.00321618
94377	fgenesh3_pg.119__36	protein	59.0278	-3.99346	1.0089	-3.95824	7.5504e-05	0.00321618
105375	fgenesh3_pg.75__31	predicted protein	65.1269	-4.18311	1.05737	-3.95616	7.61651e-05	0.00323532
93859	fgenesh3_pg.3__79	protein	30.6001	-5.59323	1.41403	-3.95551	7.63707e-05	0.00323532
103237	fgenesh3_pg.70__13	protein	30.0382	-5.35002	1.35386	-3.95169	7.7602e-05	0.00327853
104952	fgenesh3_pg.6__40	protein	26.8379	-5.66042	1.43265	-3.95103	7.78156e-05	0.00327862
94682	fgenesh3_pg.33__80	protein	35.4002	-5.47967	1.38787	-3.94825	7.87231e-05	0.00330786
127367	estExt_fgenesh3_pg.C_300010	small secreted	1092.62	3.04305	0.771014	3.94681	7.91987e-05	0.00331008
93735	fgenesh3_pg.141__14	protein	37.8963	-5.19257	1.31585	-3.94618	7.94078e-05	0.00331008
95240	fgenesh3_pg.16__101	predicted protein	42.175	-6.28415	1.59247	-3.94615	7.94164e-05	0.00331008
104251	fgenesh3_pg.35__14	protein	85.6753	-5.69759	1.44434	-3.94476	7.98793e-05	0.00331185
128599	estExt_fgenesh3_pg.C_910006	protein	262.415	-3.15487	0.799772	-3.94471	7.98952e-05	0.00331185
105990	fgenesh3_pg.59__64	protein	71.1628	-4.01185	1.01718	-3.9441	8.00996e-05	0.00331185
92596	fgenesh3_pg.168__19	sugar transporter	172.733	-3.54956	0.901033	-3.93944	8.16725e-05	0.00336791
100163	fgenesh3_pg.2__61	protein	54.5746	-4.87628	1.23833	-3.93777	8.22415e-05	0.00337879
105987	fgenesh3_pg.59__61	protein	791.027	-3.69169	0.937597	-3.93739	8.23723e-05	0.00337879
94259	fgenesh3_pg.43__53	protein	21.6261	-5.7143	1.45244	-3.93428	8.34476e-05	0.00341387
99537	fgenesh3_pg.272__2	predicted protein	41.7961	-4.2152	1.07171	-3.93316	8.38381e-05	0.00342081
62616	e_gw1.203.17.1	fad nad-p-binding domain-containing protein	67.8061	-4.98454	1.26918	-3.92736	8.58846e-05	0.00349512
50078	e_gw1.71.18.1	carboxylesterase from carbohydrate esterase	4038.84	-5.61669	1.43198	-3.92233	8.76972e-05	0.00355503
106705	fgenesh3_pg.54__7	protein	1203.2	2.05741	0.524698	3.92112	8.81373e-05	0.00355503
49247	e_gw1.16.145.1	protein	206.876	-3.70961	0.946222	-3.92044	8.83867e-05	0.00355503
52693	e_gw1.109.15.1	taf1 transcription initiation factor tfiid subunit taf1	240.978	-3.56312	0.90887	-3.92038	8.84088e-05	0.00355503
101017	fgenesh3_pg.40__58	protein	47.0874	-4.15765	1.06059	-3.92012	8.85032e-05	0.00355503
127212	estExt_fgenesh3_pg.C_160026	predicted protein	95.4685	-3.83444	0.979218	-3.91581	9.00993e-05	0.00360979
50975	e_gw1.202.3.1	protein	95.8375	-2.59387	0.662629	-3.91452	9.05846e-05	0.00361988
97249	fgenesh3_pg.15__39	protein	36.2738	-4.47743	1.14493	-3.91065	9.20465e-05	0.00366884
128083	estExt_fgenesh3_pg.C_980006	predicted protein	919.357	-3.56075	0.911108	-3.90815	9.3004e-05	0.00369751
128500	estExt_fgenesh3_pg.C_1230017	glycoside hydrolase family 3 protein	528.997	-3.19453	0.817605	-3.90718	9.33796e-05	0.00370294
99727	fgenesh3_pg.55__25	predicted protein	24.9983	-7.23243	1.85178	-3.90566	9.39693e-05	0.00371682
92336	fgenesh3_pg.80__35	fad binding domain-containing protein	49.6436	-5.16852	1.3242	-3.90314	9.49527e-05	0.00374616
127377	estExt_fgenesh3_pg.C_300033	predicted protein	63.462	-3.77769	0.969016	-3.89849	9.67958e-05	0.00380216
105298	fgenesh3_pg.86__57	protein	30.9793	-5.77995	1.48268	-3.89832	9.68625e-05	0.00380216
92548	fgenesh3_pg.129__33	predicted protein	337.022	-3.45973	0.887742	-3.89722	9.73013e-05	0.00380512
101580	fgenesh3_pg.144__45	predicted protein	60.4554	-5.38256	1.38124	-3.89691	9.74288e-05	0.00380512
103238	fgenesh3_pg.70__14	protein	296.698	-4.05996	1.04284	-3.89316	9.89452e-05	0.00384536
103630	fgenesh3_pg.127__32	protein	29.079	-6.31611	1.62258	-3.89263	9.91643e-05	0.00384536
116753	estExt_Genewise1Plus.C_3900001	protein kinase subdomain-containing protein pkl cak fmp29	449.047	2.20842	0.567349	3.89253	9.92031e-05	0.00384536
54576	e_gw1.34.39.1	nonribosomal peptide synthetase 12	16.2001	-7.35913	1.89179	-3.89004	0.000100229	0.00386936
96337	fgenesh3_pg.154__19	terpenoid synthase	30.4038	-6.17048	1.58632	-3.88981	0.000100321	0.00386936
111453	estExt_Genewise1Plus.C_580136	thi4-domain-containing protein	842.067	-3.24184	0.834158	-3.88636	0.000101758	0.00391501
95293	fgenesh3_pg.16__154	protein	83.0663	-4.22069	1.08673	-3.88383	0.000102824	0.00394625
101979	fgenesh3_pg.44__60	protein	63.6764	-4.55935	1.17415	-3.88311	0.000103128	0.00394814
57391	e_gw1.81.21.1	glycosyltransferase family 22 protein	339.609	-3.18247	0.819803	-3.882	0.000103601	0.00395649
42544	gw1.1.551.1	ubiquitin-conjugating enzyme	24.2101	-7.29831	1.88171	-3.87855	0.000105079	0.00400307
95876	fgenesh3_pg.96__9	protein	42.4124	-5.53835	1.42827	-3.87767	0.000105461	0.00400779
91733	fgenesh3_pg.294__11	p-loop containing nucleoside triphosphate hydrolase protein	84.9502	-3.94987	1.01926	-3.87525	0.000106517	0.00403801
105652	fgenesh3_pg.122__9	protein	34.6677	-7.81802	2.01855	-3.87309	0.000107463	0.00405609
46717	e_gw1.41.17.1	protein	108.897	-4.44366	1.14735	-3.87297	0.000107517	0.00405609
113849	estExt_Genewise1Plus.C_1780008	40s ribosomal protein s2	260.52	3.21629	0.830893	3.87088	0.000108441	0.00408103
52400	e_gw1.152.8.1	guanine deaminase	1291.25	-3.47161	0.897136	-3.86966	0.000108989	0.00409012
23306	gw1.4.72.1	fad nad -binding domain-containing protein	69.796	-5.49824	1.42104	-3.86916	0.00010921	0.00409012
105774	fgenesh3_pg.10__82	protein	27.1544	-4.82645	1.248	-3.86734	0.00011003	0.0041109
51639	e_gw1.46.5.1	hypothetical protein CERSUDRAFT_161695	232.857	-2.47601	0.641443	-3.86007	0.000113357	0.00422474
99870	fgenesh3_pg.68__41	predicted protein	1951.8	-3.43297	0.889486	-3.85949	0.000113622	0.00422474
89382	fgenesh3_pm.67__5	candidate laccase	95.4353	-4.99915	1.29754	-3.85279	0.000116779	0.00433172
126038	estExt_fgenesh3_pg.C_10072	protein	66.9169	-4.23335	1.10035	-3.84727	0.000119443	0.00441998
47978	e_gw1.43.57.1	cytochrome p450	49.0056	-3.63564	0.945272	-3.84614	0.000119996	0.00442984
109743	estExt_Genewise1Plus.C_110011	glycoside hydrolase family 1 protein	675.258	-3.68421	0.958117	-3.84527	0.000120422	0.004435
52614	e_gw1.200.38.1	redoxin-domain-containing protein	1685.76	-2.42749	0.63151	-3.84395	0.00012107	0.00444831
103340	fgenesh3_pg.134__22	meiotically up-regulated gene 190 protein	98.9565	-3.85235	1.0044	-3.83547	0.000125325	0.00459376
92730	fgenesh3_pg.60__56	protein	32.0393	-4.15352	1.08329	-3.83418	0.000125985	0.00459495
129842	estExt_fgenesh3_pg.C_1080039	protein	79.8655	-2.9066	0.758136	-3.83387	0.000126143	0.00459495
64600	e_gw1.88.67.1	protein	21.9578	-5.10139	1.33068	-3.83367	0.000126246	0.00459495
103094	fgenesh3_pg.93__49	predicted protein	102.086	-4.50087	1.17444	-3.83234	0.000126929	0.00460899
56875	e_gw1.27.40.1	cytochrome p450	35.6759	-5.18275	1.35325	-3.82986	0.000128217	0.00464487
105857	fgenesh3_pg.173__20	protein	45.984	-4.98702	1.30257	-3.8286	0.000128872	0.00465773
55086	e_gw1.123.34.1	glycoside hydrolase family 31 protein	57.1741	-4.66587	1.21893	-3.82785	0.000129267	0.00466112
96906	fgenesh3_pg.117__21	protein	50.0994	-5.42975	1.41907	-3.82626	0.000130104	0.00468041
102415	fgenesh3_pg.23__55	protein	30.6879	-4.72663	1.23567	-3.82515	0.000130693	0.00468512
114995	estExt_Genewise1Plus.C_420073	hypothetical protein DICSQDRAFT_107433	930.007	-2.56836	0.67149	-3.82487	0.000130839	0.00468512
94473	fgenesh3_pg.22__48	predicted protein	46.6152	-5.11098	1.33675	-3.82342	0.000131612	0.00470195
103940	fgenesh3_pg.136__9	protein	55.0617	-5.16902	1.35277	-3.82107	0.000132875	0.00473615
93559	fgenesh3_pg.18__104	predicted protein	53.0589	-4.05958	1.06354	-3.81706	0.000135052	0.00480271
99771	fgenesh3_pg.55__69	protein	97.3442	-3.53247	0.925816	-3.81553	0.000135894	0.00482158
54542	e_gw1.245.1.1	mfs general substrate transporter	57.9	-4.33892	1.1389	-3.80975	0.000139107	0.00492065
120448	estExt_Genewise1.C_5390001	family s53 protease	295.853	-3.95535	1.03832	-3.80937	0.000139321	0.00492065
59600	e_gw1.50.165.1	arabinogalactan endo- -beta-galactosidase	82.3914	-4.71985	1.24016	-3.80582	0.000141333	0.00497776
91512	fgenesh3_pg.1__257	protein	58.8627	-4.51859	1.18751	-3.8051	0.000141748	0.00497776
55542	e_gw1.55.26.1	mfs general substrate transporter	82.3732	-3.81697	1.00319	-3.80483	0.000141901	0.00497776
127509	estExt_fgenesh3_pg.C_510072	mitochondrial carrier	1190.92	3.25981	0.857097	3.80331	0.000142774	0.00499708
123771	estExt_Genewise1.C_2350026	tpr-like partial	579.151	-2.38871	0.628832	-3.79864	0.000145491	0.0050753
105236	fgenesh3_pg.203__17	fad nad-p-binding domain-containing protein	817.35	-3.12625	0.823056	-3.79835	0.000145663	0.0050753
101774	fgenesh3_pg.227__5	protein	7636.8	-2.51336	0.662122	-3.79591	0.000147101	0.00511391
106184	fgenesh3_pg.114__38	protein	127.726	-3.53432	0.932534	-3.79001	0.000150638	0.00522517
89734	fgenesh3_pm.9__14	alcohol dehydrogenase	17.636	-6.66534	1.75914	-3.78897	0.000151271	0.00523538
101838	fgenesh3_pg.249__3	protein	71.7161	-4.22552	1.11573	-3.78724	0.000152332	0.00526038
96987	fgenesh3_pg.13__50	protein	41.6581	-6.05827	1.60106	-3.78391	0.000154385	0.00531941
93143	fgenesh3_pg.11__70	protein	66.6292	-4.52487	1.19613	-3.78292	0.000155001	0.0053288
53257	e_gw1.107.15.1	nad-aldehyde dehydrogenase	62.4183	-4.42918	1.1711	-3.78208	0.00015552	0.00533483
52218	e_gw1.135.4.1	oligopeptide transporter	115.251	-4.85237	1.28369	-3.78002	0.000156819	0.00536716
91255	fgenesh3_pg.558__2	protein	22.1791	-7.32583	1.93832	-3.77948	0.000157155	0.00536716
58218	e_gw1.44.23.1	protein	70.9491	-4.95461	1.31229	-3.77555	0.000159655	0.00544054
103041	fgenesh3_pg.28__76	valosin-containing protein	1045.62	-3.82153	1.01261	-3.77395	0.000160682	0.00544978
100933	fgenesh3_pg.27__105	subtilisin-like protein	105.482	-3.69656	0.979593	-3.77357	0.000160928	0.00544978
57003	e_gw1.40.22.1	mitochondrial chaperone bcs1	58.8113	-4.63824	1.22917	-3.77349	0.00016098	0.00544978
127425	estExt_fgenesh3_pg.C_710052	protein	362.514	-3.5149	0.931914	-3.7717	0.000162139	0.00547706
62768	e_gw1.75.15.1	protein	48.0163	-5.94532	1.5776	-3.76859	0.00016417	0.00553359
47997	e_gw1.43.9.1	mfs general substrate transporter	31.0696	-5.44003	1.44386	-3.76769	0.000164763	0.00554154
125910	estExt_fgenesh3_pg.C_290046	protein	893.588	-3.35987	0.891979	-3.76676	0.00016538	0.00555025
93920	fgenesh3_pg.3__140	protein	155.098	-3.2928	0.874617	-3.76485	0.000166649	0.00558076
50305	e_gw1.58.97.1	hsp20-like chaperone	927.203	-3.38794	0.900538	-3.76212	0.000168477	0.00562981
103880	fgenesh3_pg.12__100	protein	589.014	-3.09206	0.822387	-3.75986	0.000170009	0.0056688
101046	fgenesh3_pg.267__1	protein	33.3941	-5.67744	1.51047	-3.75873	0.000170779	0.00568039
99875	fgenesh3_pg.68__46	protein	547.979	-3.44916	0.917753	-3.75826	0.000171096	0.00568039
97657	fgenesh3_pg.354__5	protein	44.5922	-5.57809	1.48443	-3.75774	0.000171456	0.00568039
104164	fgenesh3_pg.57__3	#NAME?	31.3774	-4.22801	1.12552	-3.75651	0.000172303	0.00569024
60728	e_gw1.101.72.1	amino acid transporter	113.577	-2.65461	0.706722	-3.75624	0.000172487	0.00569024
124517	estExt_Genewise1.C_1360008	benzoquinone reductase	599.259	3.43148	0.915135	3.7497	0.000177046	0.00582824
125582	estExt_Genewise1.C_1140083	small secreted	646.36	3.168	0.845319	3.7477	0.000178462	0.00586239
97224	fgenesh3_pg.15__14	protein	21.0021	-5.19523	1.38652	-3.74695	0.000178996	0.00586752
98623	fgenesh3_pg.140__20	protein	39.7955	-5.53582	1.47852	-3.74417	0.00018099	0.00590017
120252	estExt_Genewise1.C_510029	aldo keto reductase	682.159	-3.04466	0.813187	-3.74411	0.000181037	0.00590017
128101	estExt_fgenesh3_pg.C_1070014	glycoside hydrolase family 35 protein	3396.99	-2.74165	0.732284	-3.74397	0.000181134	0.00590017
129476	estExt_fgenesh3_pg.C_790065	glycoside hydrolase family 2 protein	1105.78	-3.39856	0.908317	-3.7416	0.000182851	0.0059436
99350	fgenesh3_pg.4999__1	predicted protein	81.5532	-4.65035	1.24312	-3.74088	0.000183378	0.00594826
127520	estExt_fgenesh3_pg.C_1370005	alpha beta-hydrolase	1387.45	-3.26406	0.872871	-3.73945	0.000184424	0.00596972
100251	fgenesh3_pg.2__149	glycoside hydrolase family 51 protein	1966.85	-3.2215	0.861788	-3.73816	0.000185372	0.00598789
108741	estExt_Genewise1Plus.C_10207	cysteine proteinase	548.078	-3.7691	1.00872	-3.73651	0.000186595	0.00601487
99179	fgenesh3_pg.159__4	protein	41.7611	-4.51168	1.20888	-3.73213	0.00018987	0.00610773
93453	fgenesh3_pg.562__1	protein	21.1137	-5.2864	1.4186	-3.72648	0.000194174	0.00622483
129366	estExt_fgenesh3_pg.C_4160002	heat shock protein 60	970.865	2.22132	0.596121	3.7263	0.000194313	0.00622483
93806	fgenesh3_pg.3__26	protein	27.6354	-6.0215	1.61627	-3.72556	0.000194884	0.00623026
105582	fgenesh3_pg.138__39	proteophosphoglycan 5	67.9769	-3.84572	1.03331	-3.72175	0.000197848	0.00631199
88072	fgenesh3_pm.11__14	protein	180.014	-3.116	0.837578	-3.72025	0.000199026	0.00633655
92528	fgenesh3_pg.129__13	protein	163.986	3.65603	0.983302	3.71811	0.000200718	0.00636955
97861	fgenesh3_pg.454__2	protein	36.5158	-4.37443	1.17659	-3.7179	0.000200884	0.00636955
48661	e_gw1.163.22.1	rna 3 -terminal phosphate cyclase	37.0847	-5.46747	1.47093	-3.71701	0.000201597	0.0063791
38452	gw1.103.31.1	conidiation protein 6	34.2218	-4.78489	1.28782	-3.71551	0.000202796	0.00639895
87932	fgenesh3_pm.92__11	p-loop containing nucleoside triphosphate hydrolase protein	638.173	-2.8195	0.758912	-3.71519	0.000203049	0.00639895
97129	fgenesh3_pg.32__28	protein	34.5277	-6.67984	1.79835	-3.71442	0.000203667	0.00640537
94196	fgenesh3_pg.234__5	protein	30.2803	-5.23707	1.41217	-3.70852	0.000208471	0.0065352
57081	e_gw1.267.14.1	lectin 2b	62.6321	-4.00067	1.07884	-3.70832	0.000208637	0.0065352
103901	fgenesh3_pg.12__121	mfs git1p-like glycerophosphoinositol permease	27.3145	-5.81093	1.5677	-3.70665	0.00021002	0.00656524
91341	fgenesh3_pg.1__86	protein	73.5247	-4.25902	1.15109	-3.69999	0.000215611	0.00671539
120415	estExt_Genewise1.C_850088	cbs-domain-containing protein	431.575	1.65966	0.448568	3.69989	0.000215689	0.00671539
50014	e_gw1.30.32.1	glycoside hydrolase	343.134	-2.9755	0.805235	-3.6952	0.000219716	0.00682703
91371	fgenesh3_pg.1__116	protein	30.3905	-5.05894	1.37017	-3.69221	0.000222316	0.00689403
47034	e_gw1.157.24.1	nad -binding protein	91.736	-3.32076	0.900005	-3.68971	0.000224509	0.00694813
111395	estExt_Genewise1Plus.C_710082	nad -binding protein	124.444	-3.39565	0.920475	-3.68902	0.000225121	0.0069532
100640	fgenesh3_pg.178__21	protein	83.3779	-4.04857	1.09812	-3.68681	0.000227079	0.00699971
95272	fgenesh3_pg.16__133	predicted protein	33.2258	-7.25699	1.96914	-3.68536	0.000228376	0.00702575
60835	e_gw1.12.200.1	protein	509.473	-3.79936	1.03111	-3.68474	0.000228935	0.00702899
98774	fgenesh3_pg.206__4	protein	180.818	-2.42339	0.658165	-3.68205	0.000231369	0.00708062
126715	estExt_fgenesh3_pg.C_180113	protein	38.0898	-3.58422	0.973546	-3.68161	0.000231764	0.00708062
124136	estExt_Genewise1.C_1340016	p-loop containing nucleoside triphosphate hydrolase protein	97.6869	-3.34758	0.909331	-3.68137	0.000231987	0.00708062
102083	fgenesh3_pg.38__22	protein	90.4294	-4.05548	1.10182	-3.68072	0.000232579	0.00708476
24732	gw1.265.2.1	peptidase c14	44.3424	-5.57621	1.51575	-3.67885	0.000234288	0.00712281
106404	fgenesh3_pg.104__7	protein	45.4177	-4.10537	1.11621	-3.67795	0.000235119	0.00713408
99538	fgenesh3_pg.272__3	sterol esterase from carbohydrate esterase family ce10	56.7332	-5.25413	1.42964	-3.67513	0.000237726	0.00719835
103261	fgenesh3_pg.70__37	predicted protein	51.048	-5.12504	1.3947	-3.67466	0.000238165	0.00719835
97563	fgenesh3_pg.200__9	protein	62.0207	-3.83238	1.04311	-3.674	0.000238783	0.00720297
64095	e_gw1.47.41.1	protein	122.768	-3.95466	1.07727	-3.67102	0.000241589	0.00726128
56055	e_gw1.2.7.1	alcohol oxidase-like protein	83.6001	-3.89887	1.06209	-3.67095	0.000241652	0.00726128
105383	fgenesh3_pg.75__39	predicted protein	70.1624	-3.50199	0.95423	-3.66997	0.000242582	0.00727513
96254	fgenesh3_pg.175__8	protein	48.0846	-4.64564	1.2665	-3.6681	0.000244357	0.0073126
98945	fgenesh3_pg.150__17	predicted protein	64.2904	-4.92517	1.34286	-3.66767	0.000244775	0.0073126
126622	estExt_fgenesh3_pg.C_370012	protein	72.9508	-3.93604	1.07341	-3.66686	0.000245551	0.00732166
100548	fgenesh3_pg.31__45	predicted protein	415.506	2.4356	0.664592	3.6648	0.000247527	0.00736644
34850	gw1.6.170.1	aromatic compound dioxygenase	174.02	-2.58946	0.707388	-3.66059	0.000251637	0.00747439
101506	fgenesh3_pg.236__21	citrate synthase	837.197	-3.95515	1.08109	-3.65848	0.000253717	0.00752177
99543	fgenesh3_pg.272__8	gmc oxidoreductase	145.182	-4.67177	1.27724	-3.65769	0.000254495	0.00753042
62582	e_gw1.203.12.1	fad nad-p-binding domain-containing protein	217.959	-2.68234	0.733955	-3.65463	0.000257548	0.00760626
117372	estExt_Genewise1.C_390069	sterol esterase from carbohydrate esterase family ce10	3592.53	-2.83239	0.775263	-3.65346	0.000258733	0.00762671
103793	fgenesh3_pg.12__13	protein	453.929	-3.63394	0.995424	-3.65064	0.000261586	0.00769619
106397	fgenesh3_pg.24__106	cytochrome p450	558.178	-3.80635	1.04302	-3.64937	0.000262882	0.00771967
104336	fgenesh3_pg.198__1	mfs general substrate transporter	55.441	-4.83471	1.32512	-3.64851	0.000263765	0.00773095
106790	fgenesh3_pg.88__7	predicted protein	39.817	-4.18908	1.14887	-3.64627	0.000266076	0.00778398
98707	fgenesh3_pg.115__45	protein	769.415	-3.30156	0.90604	-3.64394	0.000268497	0.00783188
53375	e_gw1.87.118.1	homoserine o-acetyltransferase	630.41	-2.70062	0.741171	-3.64372	0.000268724	0.00783188
106361	fgenesh3_pg.24__70	predicted protein	44.6088	-4.0028	1.09979	-3.63962	0.000273042	0.00794281
99947	fgenesh3_pg.158__10	protein	111.565	-3.03642	0.834426	-3.63893	0.000273775	0.00794922
116957	estExt_Genewise1Plus.C_240134	sure-like protein	180.401	-3.29106	0.904769	-3.63746	0.000275344	0.00796115
120225	estExt_Genewise1.C_960087	0	468.474	-2.25088	0.618841	-3.63725	0.00027556	0.00796115
93376	fgenesh3_pg.41__28	protein	124.436	-3.91975	1.07772	-3.63707	0.00027576	0.00796115
112724	estExt_Genewise1Plus.C_870106	predicted protein	1718.99	-3.22249	0.886124	-3.63662	0.00027624	0.00796115
46963	e_gw1.18.59.1	predicted protein	624.877	-3.0355	0.834855	-3.63596	0.000276951	0.00796683
130048	estExt_fgenesh3_pg.C_520071	hypothetical iron reductase	815.314	-3.08773	0.849968	-3.63276	0.000280411	0.0080215
94337	fgenesh3_pg.193__28	protein	67.5722	-4.30029	1.18387	-3.6324	0.000280799	0.0080215
105924	fgenesh3_pg.66__62	protein	22.5266	-4.82018	1.327	-3.63238	0.000280817	0.0080215
57564	e_gw1.63.1.1	glycoside hydrolase family 2 protein	7421.34	-2.67799	0.737274	-3.63229	0.000280921	0.0080215
61732	e_gw1.64.23.1	fmn-dependent alpha-hydroxy acid dehydrogenase	137.955	-3.458	0.952363	-3.63097	0.000282356	0.00804024
48962	e_gw1.62.74.1	family s53 protease	103.24	-5.0716	1.39685	-3.63074	0.000282614	0.00804024
125259	estExt_Genewise1.C_1510032	flavo protein oxygenase	1844.23	-2.63781	0.72744	-3.62616	0.00028767	0.00815659
48160	e_gw1.119.11.1	cytochrome p450	58.8213	-4.2461	1.17099	-3.62608	0.000287756	0.00815659
44367	e_gw1.78.6.1	hypothetical protein CERSUDRAFT_106310	218.435	-2.82786	0.780745	-3.622	0.000292333	0.00827122
91795	fgenesh3_pg.170__8	acid protease	51.4554	-3.0477	0.842374	-3.61799	0.000296899	0.0083814
45179	e_gw1.3832.1.1	hypothetical protein AGABI1DRAFT_48210, partial	127448	-1.75796	0.485948	-3.61758	0.000297369	0.0083814
101425	fgenesh3_pg.63__44	protein	23.081	-5.88896	1.62806	-3.61716	0.000297849	0.0083814
94920	fgenesh3_pg.62__8	protein	98.0773	-3.72231	1.02959	-3.61532	0.000299972	0.00842585
95218	fgenesh3_pg.16__79	predicted protein	40.7584	-5.82279	1.61084	-3.61476	0.00030063	0.00842907
58796	e_gw1.49.8.1	leucyl aminopeptidase	255.483	-3.95673	1.09564	-3.61134	0.000304614	0.00852535
112633	estExt_Genewise1Plus.C_980022	aldo keto reductase	204.446	-3.70864	1.02719	-3.61048	0.000305634	0.00853849
94708	fgenesh3_pg.264__10	protein	62.4623	-4.24436	1.17575	-3.60991	0.000306301	0.00854172
101430	fgenesh3_pg.63__49	predicted protein	695.885	2.69688	0.747334	3.60867	0.000307769	0.00856724
43234	e_gw1.8.255.1	l-aminoadipate-semialdehyde dehydrogenase	273.851	-2.91415	0.809425	-3.60028	0.000317879	0.00883282
112216	estExt_Genewise1Plus.C_1350022	actin-like atpase domain-containing protein	699.183	-2.83709	0.788344	-3.5988	0.000319688	0.00886721
64061	e_gw1.104.10.1	metallo-dependent phosphatase	88.6931	-3.64358	1.01272	-3.59783	0.000320887	0.00888455
100108	fgenesh3_pg.2__6	protein	24.8202	-5.24836	1.45911	-3.59695	0.000321969	0.00889864
61132	e_gw1.108.38.1	oxalate decarboxylase	1196.71	-3.06427	0.852766	-3.59333	0.000326478	0.0090072
126678	estExt_fgenesh3_pg.C_180027	0	53.9154	-4.2919	1.19478	-3.59222	0.000327871	0.00902647
123513	estExt_Genewise1.C_230066	epimerase-domain-containing protein	85.0777	-3.93116	1.09447	-3.59184	0.000328348	0.00902647
97355	fgenesh3_pg.135__25	protein	1026.44	-2.60731	0.725989	-3.59139	0.000328923	0.00902647
102642	fgenesh3_pg.42__17	protein	25.53	-5.3462	1.4899	-3.5883	0.000332838	0.00911775
58724	e_gw1.49.77.1	aldo keto reductase	346.115	-2.81444	0.78445	-3.58778	0.000333501	0.00911982
116469	estExt_Genewise1Plus.C_750050	cytochrome p450	246.172	-2.72036	0.758985	-3.58421	0.000338104	0.00922939
95997	fgenesh3_pg.51__40	protein	32.4643	-4.39678	1.22694	-3.58353	0.000338983	0.0092371
94157	fgenesh3_pg.14__133	non-catalytic module family expn protein	55.5807	-4.74337	1.32383	-3.58307	0.000339577	0.0092371
127910	estExt_fgenesh3_pg.C_1450032	set domain-containing protein	89.0934	-3.75467	1.04915	-3.57877	0.000345217	0.00935991
24272	gw1.4.93.1	xylose isomerase-like protein	16.3261	-5.43711	1.5193	-3.57871	0.000345299	0.00935991
63535	e_gw1.219.32.1	metabolite transporter	70.1844	-3.75114	1.04835	-3.57814	0.000346047	0.0093638
104221	fgenesh3_pg.57__60	3-ketoacyl- reductase	21.9762	-4.7734	1.33445	-3.57706	0.000347478	0.00938614
95349	fgenesh3_pg.103__40	hypothetical protein CERSUDRAFT_122341	62.5761	-3.1504	0.881129	-3.57541	0.000349673	0.00942902
94973	fgenesh3_pg.62__61	alpha beta-hydrolase	76.9534	-3.27191	0.915302	-3.57468	0.000350658	0.00943915
127772	estExt_fgenesh3_pg.C_1470038	predicted protein	2431.94	2.87235	0.803687	3.57396	0.000351618	0.0094454
92794	fgenesh3_pg.82__38	predicted protein	27.9608	-4.55568	1.27481	-3.5736	0.000352109	0.0094454
102144	fgenesh3_pg.38__83	protein	36.8299	-5.4963	1.53851	-3.57249	0.000353609	0.00946926
92482	fgenesh3_pg.105__24	wd40 repeat-like protein	301.048	-4.05707	1.13601	-3.57134	0.000355157	0.00949433
106579	fgenesh3_pg.201__10	protein	108.84	-4.06145	1.13764	-3.57007	0.000356886	0.00952412
113463	estExt_Genewise1Plus.C_17180004	duf1479-domain-containing protein	3121.84	-2.98821	0.837782	-3.56681	0.000361348	0.00962664
61936	e_gw1.120.1.1	serine carboxypeptidase	382.865	-2.65911	0.745763	-3.56563	0.000362985	0.00963824
130126	estExt_fgenesh3_pg.C_1060039	smr-domain-containing protein	91.207	-3.19475	0.896039	-3.56542	0.00036328	0.00963824
55666	e_gw1.68.23.1	fad nad -binding domain-containing protein	120.624	-2.56106	0.718407	-3.56492	0.000363972	0.00963824
102729	fgenesh3_pg.42__104	tpr-like partial	388.173	-2.74621	0.770389	-3.5647	0.00036427	0.00963824
103828	fgenesh3_pg.12__48	protein	75.7774	-3.78147	1.06142	-3.56266	0.000367118	0.00968733
55501	e_gw1.55.16.1	iron permease	269.161	-2.76933	0.777418	-3.56222	0.000367729	0.00968733
126816	estExt_fgenesh3_pg.C_30125	fad nad-p-binding domain-containing protein	546.599	-2.72193	0.764152	-3.56203	0.000368	0.00968733
60538	e_gw1.4.227.1	macrofage activating glycoprotein	24.9464	-5.34071	1.50058	-3.55909	0.000372144	0.00976495
93861	fgenesh3_pg.3__81	protein	22.467	-5.10122	1.43331	-3.55904	0.000372208	0.00976495
35709	gw1.238.36.1	p-loop containing nucleoside triphosphate hydrolase protein	459.197	-3.05904	0.860024	-3.55692	0.000375225	0.00982092
44553	e_gw1.26.76.1	general substrate transporter	1455.8	-2.57285	0.723392	-3.55665	0.000375608	0.00982092
24955	gw1.58.43.1	predicted protein	20.0579	-5.37221	1.51102	-3.55534	0.000377487	0.00985344
104635	fgenesh3_pg.45__77	protein	76.9915	-3.80848	1.07138	-3.55475	0.000378333	0.00985891
97191	fgenesh3_pg.32__90	protein	172.295	-3.6393	1.02433	-3.55287	0.000381059	0.00989862
92726	fgenesh3_pg.60__52	protein	57.122	-4.65848	1.31135	-3.55242	0.000381701	0.00989862
105471	fgenesh3_pg.164__10	protein	38.9845	-4.47817	1.26061	-3.55237	0.000381772	0.00989862
92252	fgenesh3_pg.165__4	predicted protein	81.5494	-3.85779	1.08638	-3.55106	0.00038369	0.00993174
44715	e_gw1.26.78.1	cytochrome p450	102.593	-3.12492	0.881266	-3.54594	0.00039121	0.0100954
88480	fgenesh3_pm.126__7	abc protein	148.373	-2.97289	0.838407	-3.54587	0.000391313	0.0100954
126692	estExt_fgenesh3_pg.C_180063	glycoside hydrolase family 79 protein	1182.86	-2.34508	0.661564	-3.54475	0.000392986	0.0101181
102132	fgenesh3_pg.38__71	predicted protein	195.908	-2.42526	0.684251	-3.5444	0.0003935	0.0101181
102904	fgenesh3_pg.50__31	snf2 family dna-dependent atpase	38.7453	-4.14198	1.16895	-3.54333	0.000395104	0.0101425
95363	fgenesh3_pg.103__54	protein	35.8139	-5.05576	1.42715	-3.54255	0.000396275	0.0101558
130025	estExt_fgenesh3_pg.C_520003	iron reductase	1218.92	-2.2396	0.632878	-3.53875	0.000402022	0.0102861
105770	fgenesh3_pg.10__78	protein	28.1257	-4.14662	1.17225	-3.53732	0.000404202	0.0103217
103624	fgenesh3_pg.127__26	protein	123.99	-3.32268	0.939413	-3.53697	0.000404747	0.0103217
93826	fgenesh3_pg.3__46	predicted protein	50.6075	-4.85038	1.37183	-3.53571	0.000406674	0.0103538
22365	gw1.208.7.1	protein	62.0913	-3.27788	0.927747	-3.53317	0.000410613	0.010437
129808	estExt_fgenesh3_pg.C_120135	fet3 ferroxidase protein	43.634	-4.40697	1.24823	-3.53057	0.000414664	0.0105227
54199	e_gw1.363.2.1	hypothetical protein FOMPIDRAFT_1028237	60.2941	-3.39555	0.962204	-3.52893	0.000417242	0.0105708
88815	fgenesh3_pm.5__4	protein	119.142	-8.21098	2.32714	-3.52835	0.000418161	0.0105768
101570	fgenesh3_pg.144__35	terpenoid synthase	36.1005	-3.6616	1.03827	-3.52663	0.00042088	0.0106283
101394	fgenesh3_pg.63__13	cytochrome p450	44.7602	-4.52179	1.28267	-3.5253	0.000422998	0.0106644
90946	fgenesh3_pg.29__54	protein	3043.45	-2.75	0.781407	-3.51929	0.000432701	0.0108913
105813	fgenesh3_pg.10__121	protein	101.933	-3.50079	0.995448	-3.5168	0.000436783	0.0109762
93846	fgenesh3_pg.3__66	protein	44.3581	-4.9679	1.41395	-3.51348	0.000442273	0.0110962
90110	fgenesh3_pm.50__17	nucleoside hydrolase	99.804	-3.27453	0.932127	-3.51297	0.00044313	0.0110997
93148	fgenesh3_pg.11__75	predicted protein	12.4665	-5.60668	1.59901	-3.50635	0.000454297	0.0113611
97721	fgenesh3_pg.65__42	protein	21.2292	-6.23576	1.77896	-3.50529	0.000456113	0.0113881
125688	estExt_Genewise1.C_1040017	hypothetical protein FOMPIDRAFT_1136100	1182.35	-2.72541	0.777731	-3.5043	0.000457804	0.0114084
91748	fgenesh3_pg.112__14	protein	30.3259	-4.54965	1.29843	-3.50396	0.000458397	0.0114084
120624	estExt_Genewise1.C_740013	altered inheritance of mitochondria protein mitochondrial	86.4435	-2.57193	0.7341	-3.50351	0.000459165	0.0114092
101727	fgenesh3_pg.17__104	predicted protein	31.5486	-5.10108	1.45677	-3.50165	0.000462389	0.0114709
95342	fgenesh3_pg.103__33	protein	206.876	-3.28494	0.938349	-3.50076	0.000463927	0.0114907
54543	e_gw1.245.18.1	acyl- n-acyltransferase	29.0974	-4.74112	1.35477	-3.49957	0.000466006	0.0115238
92335	fgenesh3_pg.80__34	predicted protein	14.8587	-7.03058	2.01005	-3.49771	0.000469272	0.0115861
128202	estExt_fgenesh3_pg.C_70153	---NA---	345.655	-2.63614	0.753865	-3.49683	0.000470826	0.011606
46511	e_gw1.11.155.1	mfs git1p-like glycerophosphoinositol permease	98.7045	-3.67776	1.05212	-3.49556	0.000473076	0.0116429
53103	e_gw1.325.9.1	class i glutamine amidotransferase-like protein	1617.75	-2.98397	0.853773	-3.49504	0.000473995	0.0116471
106362	fgenesh3_pg.24__71	protein	397.519	-7.19833	2.06079	-3.493	0.000477628	0.0117178
43660	e_gw1.1.155.1	cytochrome p450	32.7073	-4.56808	1.30877	-3.49036	0.000482369	0.0118154
63791	e_gw1.114.9.1	arm repeat-containing protein	22.5314	-6.73028	1.92939	-3.48829	0.000486116	0.0118884
96642	fgenesh3_pg.25__12	cyclopropane-fatty-acyl-phospholipid synthase	47.734	-3.73272	1.07051	-3.48686	0.000488727	0.0119283
90833	fgenesh3_pm.201__2	nad -binding protein	40.1237	-3.52686	1.01156	-3.48655	0.000489287	0.0119283
90148	fgenesh3_pm.93__19	duf1714 domain-containing protein	41.8992	-4.08694	1.17367	-3.48218	0.000497351	0.0121059
46370	e_gw1.11.26.1	fad-binding domain-containing protein	22.1483	-6.30897	1.81286	-3.48012	0.000501198	0.0121804
64558	e_gw1.88.65.1	protein	69.0818	-3.5004	1.00618	-3.47889	0.000503495	0.012217
91843	fgenesh3_pg.26__15	protein	16.5695	-5.23938	1.50628	-3.47836	0.000504496	0.0122222
97722	fgenesh3_pg.65__43	protein	360.659	3.33852	0.960098	3.47727	0.00050654	0.0122526
95040	fgenesh3_pg.126__21	acetamidase formamidase	102.817	-4.23725	1.2191	-3.47573	0.000509465	0.0123041
96777	fgenesh3_pg.46__42	protein	3126.34	-1.92406	0.554067	-3.47261	0.000515428	0.0124288
105888	fgenesh3_pg.66__26	protein	45.8187	-4.09892	1.18147	-3.46934	0.000521736	0.0125614
100636	fgenesh3_pg.178__17	protein	48.4084	-4.46882	1.28895	-3.46703	0.000526237	0.012642
47011	e_gw1.148.6.1	d-amino-acid oxidase	19.0889	-5.07933	1.46514	-3.46679	0.000526716	0.012642
94628	fgenesh3_pg.33__26	protein	65.814	-4.26243	1.22994	-3.46557	0.000529106	0.0126797
98028	fgenesh3_pg.107__15	protein	63.8048	-3.11809	0.899855	-3.4651	0.000530025	0.0126822
100059	fgenesh3_pg.132__4	protein	292.937	2.37493	0.685797	3.46302	0.000534153	0.0127612
54231	e_gw1.206.28.1	cytochrome p450	46.0203	-3.90144	1.12675	-3.46256	0.000535053	0.0127631
32934	gw1.16.146.1	fad nad -binding domain-containing protein	54.8647	-4.33046	1.2514	-3.4605	0.000539169	0.0128415
111673	estExt_Genewise1Plus.C_850080	dead-domain-containing protein	67.7174	-3.44642	0.996328	-3.45913	0.000541931	0.0128875
97469	fgenesh3_pg.309__2	zinc iron permease	115.154	-2.60783	0.754398	-3.45684	0.000546551	0.0129775
98482	fgenesh3_pg.130__17	protein	87.189	-4.11963	1.19208	-3.45584	0.000548585	0.0130058
62224	e_gw1.6.83.1	rds1 protein	98.354	-3.77892	1.09375	-3.455	0.000550292	0.0130264
93006	fgenesh3_pg.192__10	predicted protein	82.3207	-3.93325	1.13871	-3.45412	0.000552094	0.0130491
62906	e_gw1.146.13.1	family taurine dioxygenase	61.9369	-3.49252	1.01136	-3.45328	0.00055382	0.01307
60471	e_gw1.4.65.1	cytochrome p450	79.3141	-4.32493	1.2529	-3.45193	0.00055659	0.0131154
56576	e_gw1.178.2.1	glycoside hydrolase family 2 protein	5940.6	-2.28495	0.662214	-3.45046	0.000559628	0.013167
99979	fgenesh3_pg.36__7	protein	48.4932	-4.85476	1.40736	-3.44956	0.00056151	0.0131757
51982	e_gw1.32.28.1	duf89 domain-containing protein	70.3659	-3.14848	0.912975	-3.44859	0.00056352	0.0131757
95057	fgenesh3_pg.126__38	protein	47.8372	-4.64054	1.34574	-3.44832	0.000564085	0.0131757
93784	fgenesh3_pg.3__4	protein	321.46	-3.59155	1.04161	-3.44806	0.000564624	0.0131757
102463	fgenesh3_pg.244__2	protein	170.88	-3.84654	1.11562	-3.4479	0.000564961	0.0131757
128648	estExt_fgenesh3_pg.C_1580030	protein	19.3705	-6.39154	1.85378	-3.44784	0.000565097	0.0131757
114488	estExt_Genewise1Plus.C_440102	sugar transporter stl1	461.922	-2.85557	0.82857	-3.44639	0.000568132	0.0132035
122179	estExt_Genewise1.C_550001	sterol esterase from carbohydrate esterase family ce10	124.311	-3.10672	0.901456	-3.44634	0.000568234	0.0132035
100295	fgenesh3_pg.209__5	protein	73.4354	-3.90217	1.13236	-3.44605	0.000568846	0.0132035
92466	fgenesh3_pg.105__8	protein	28.1301	-5.88229	1.70746	-3.44504	0.000570968	0.013233
94386	fgenesh3_pg.119__45	protein	80.6985	-2.95286	0.857392	-3.444	0.000573181	0.0132644
53940	e_gw1.53.89.1	mfs general substrate transporter	30.2032	-4.47996	1.301	-3.44347	0.000574311	0.0132708
117141	estExt_Genewise1Plus.C_540164	2-isopropylmalate synthase	152.911	2.31356	0.672353	3.44099	0.000579596	0.0133671
47283	e_gw1.3.200.1	hypothetical protein TRAVEDRAFT_55884	45.2579	-5.09755	1.48154	-3.4407	0.000580202	0.0133671
93925	fgenesh3_pg.3__145	protein	236.229	-2.68315	0.780605	-3.43727	0.0005876	0.0135174
59990	e_gw1.83.67.1	acid protease	38.6024	-5.18619	1.50924	-3.4363	0.000589713	0.0135459
98480	fgenesh3_pg.130__15	gamma-tubulin dgrip84 spc97 component	84.4012	-3.79887	1.10678	-3.43237	0.000598336	0.0137046
90893	fgenesh3_pg.29__1	protein	305.542	-3.5724	1.0408	-3.43234	0.000598389	0.0137046
109369	estExt_Genewise1Plus.C_800001	fad dependent oxidoreductase	103.496	-3.25303	0.948558	-3.42945	0.000604801	0.013831
92677	fgenesh3_pg.60__3	protein	49.3846	-5.24304	1.52942	-3.42813	0.000607749	0.013878
95150	fgenesh3_pg.16__11	predicted protein	79.8559	-3.19929	0.933517	-3.42714	0.00060997	0.0139082
104240	fgenesh3_pg.35__3	protein	64.3833	-4.84509	1.41421	-3.42601	0.000612526	0.013946
95568	fgenesh3_pg.56__86	glycoside hydrolase family 5 protein	4763.41	-2.51767	0.735162	-3.42466	0.000615579	0.0139949
103845	fgenesh3_pg.12__65	protein	49.3324	-2.92134	0.853199	-3.42399	0.00061709	0.0140087
128094	estExt_fgenesh3_pg.C_980046	predicted protein	359.553	2.88004	0.841648	3.4219	0.000621841	0.014096
128269	estExt_fgenesh3_pg.C_530026	glycoside hydrolase family 5 protein	219.33	-3.05311	0.892572	-3.42058	0.000624886	0.0141306
130540	estExt_fgenesh3_pg.C_540066	predicted protein	312.739	2.09917	0.613714	3.42044	0.000625193	0.0141306
96982	fgenesh3_pg.13__45	protein	17.7549	-5.81682	1.70095	-3.41975	0.000626778	0.0141458
95888	fgenesh3_pg.96__21	glp-like	86.7574	-4.01564	1.17445	-3.41916	0.000628158	0.0141564
128637	estExt_fgenesh3_pg.C_2220014	protein	73.6253	-3.04916	0.892136	-3.41782	0.000631243	0.0141988
94407	fgenesh3_pg.1871__2	protein	7087.73	2.78873	0.81602	3.41747	0.00063206	0.0141988
105126	fgenesh3_pg.95__34	protein	30.7485	-6.17291	1.80671	-3.41666	0.000633948	0.0141988
103536	fgenesh3_pg.4__148	protein	76.661	-3.21502	0.940998	-3.41661	0.000634055	0.0141988
110360	estExt_Genewise1Plus.C_140180	xylitol dehydrogenase	2034.79	-2.62171	0.767396	-3.41637	0.000634618	0.0141988
95663	fgenesh3_pg.30__79	fad nad-binding domain-containing protein	193.864	-3.38585	0.992571	-3.41119	0.000646794	0.0144504
90898	fgenesh3_pg.29__6	protein	110.453	-2.42656	0.711958	-3.40829	0.00065371	0.0145838
38391	gw1.153.78.1	ribonuclease t1	1155.14	-1.95472	0.573636	-3.4076	0.000655366	0.0145844
104243	fgenesh3_pg.35__6	protein	45.1999	-4.19567	1.23131	-3.4075	0.000655615	0.0145844
97936	fgenesh3_pg.160__30	predicted protein	74.3702	-4.05541	1.19087	-3.40543	0.000660607	0.0146744
93611	fgenesh3_pg.148__25	protein	28.2308	-6.58647	1.93487	-3.40409	0.000663851	0.0147253
105743	fgenesh3_pg.10__51	alpha beta-hydrolase	29.8199	-4.67359	1.37368	-3.40225	0.000668335	0.0148036
128587	estExt_fgenesh3_pg.C_550049	protein	75.3595	-3.72025	1.09361	-3.40179	0.000669456	0.0148073
105076	fgenesh3_pg.6__164	protein	34.8543	-4.60134	1.35335	-3.39997	0.000673936	0.0148729
58303	e_gw1.397.4.1	protein	1897.43	-2.66623	0.784229	-3.39981	0.000674339	0.0148729
105389	fgenesh3_pg.75__45	protein	56.6947	-3.97364	1.16899	-3.39921	0.000675815	0.0148842
119892	estExt_Genewise1.C_1430082	nadh-cytochrome b5 reductase	1121.74	1.6095	0.473587	3.39853	0.00067749	0.0149
59388	e_gw1.171.16.1	protein	50.1416	-9.52137	2.80264	-3.39729	0.000680579	0.0149467
55560	e_gw1.55.41.1	delta-12 fatty acid desaturase	62.0281	-4.26012	1.2547	-3.39533	0.000685453	0.0150325
128698	estExt_fgenesh3_pg.C_20142	protein	6965.54	-2.6056	0.767502	-3.3949	0.000686529	0.0150348
95107	fgenesh3_pg.394__1	protein	41.4557	-4.11633	1.21272	-3.39428	0.000688083	0.0150476
46398	e_gw1.11.53.1	serine carboxypeptidase	1025.59	-2.63318	0.776124	-3.39272	0.000692011	0.0151122
113861	estExt_Genewise1Plus.C_210018	urea carboxylase	201.09	-2.80126	0.826105	-3.39093	0.000696565	0.0151902
129755	estExt_fgenesh3_pg.C_1010029	protein	55.7078	-3.69104	1.08905	-3.38924	0.000700863	0.0152428
112852	estExt_Genewise1Plus.C_1820021	kinase-like protein	1499.67	-2.66017	0.784893	-3.38921	0.000700943	0.0152428
107708	estExt_fgenesh3_pm.C_52970001	plant senescence-associated partial	1.62102e+06	-2.05999	0.607911	-3.38864	0.000702403	0.0152532
61609	e_gw1.210.13.1	chondroitin ac alginate lyase	67.6739	-3.3548	0.990189	-3.38804	0.000703948	0.0152653
128579	estExt_fgenesh3_pg.C_4250001	protein	45.2674	-4.09646	1.20937	-3.38727	0.000705926	0.0152868
92824	fgenesh3_pg.69__7	protein	44.8741	-3.66057	1.0813	-3.38535	0.00071087	0.0153724
100658	fgenesh3_pg.21__11	protein	36.0957	-4.26292	1.25971	-3.38406	0.000714219	0.0154011
29608	gw1.1.70.1	heat shock protein 104 os=schizosaccharomyces pombe (strain 972 atcc 24843) gn=hsp104 pe=3 sv=1	1862.97	-2.79378	0.825592	-3.38397	0.000714447	0.0154011
102405	fgenesh3_pg.23__45	predicted protein	44.8698	-4.77096	1.40999	-3.38368	0.000715212	0.0154011
108280	estExt_fgenesh3_pm.C_1740002	alpha beta-hydrolase	551.874	-2.74329	0.810828	-3.38331	0.000716167	0.0154011
121700	estExt_Genewise1.C_1400014	cytochrome p450	85.4063	-4.42921	1.30982	-3.38154	0.000720798	0.0154545
50162	e_gw1.71.71.1	protein	37.306	-4.75642	1.40689	-3.3808	0.000722757	0.0154545
25862	gw1.35.38.1	ketopantoate hydroxymethyltransferase	25.0766	-4.59645	1.3596	-3.38073	0.000722939	0.0154545
46064	e_gw1.224.27.1	amine oxidase	554.233	-2.77716	0.821498	-3.3806	0.000723275	0.0154545
123633	estExt_Genewise1.C_1000043	hypothetical protein FOMPIDRAFT_129831	104.682	-3.67702	1.08773	-3.38046	0.000723635	0.0154545
103131	fgenesh3_pg.83__11	acyl- dehydrogenase nm domain-like protein	24.5083	-5.17164	1.53078	-3.37843	0.000729007	0.0155478
128145	estExt_fgenesh3_pg.C_3330001	protein	15.1391	-6.07073	1.79712	-3.37804	0.000730055	0.0155488
105765	fgenesh3_pg.10__73	protein	224.328	-2.9528	0.874496	-3.37658	0.000733932	0.0156099
106283	fgenesh3_pg.241__6	predicted protein	33.1845	-5.07492	1.50428	-3.37365	0.000741791	0.0157554
98484	fgenesh3_pg.130__19	predicted protein	81.9092	-4.03508	1.19646	-3.37253	0.000744816	0.015798
124382	estExt_Genewise1.C_1530071	p-loop containing nucleoside triphosphate hydrolase protein	36.1181	-4.87964	1.4484	-3.36899	0.000754428	0.0159801
106173	fgenesh3_pg.114__27	predicted protein	34.8676	-5.5657	1.65299	-3.36706	0.000759744	0.0160707
123874	estExt_Genewise1.C_500018	hypothetical protein FOMPIDRAFT_1037320	657.203	-2.35548	0.70066	-3.3618	0.000774348	0.0163573
58770	e_gw1.49.34.1	family taurine dioxygenase	51.253	-3.22656	0.959883	-3.3614	0.000775474	0.0163588
97814	fgenesh3_pg.121__32	swi3-domain-containing protein	26.1929	-4.99347	1.48621	-3.35987	0.000779783	0.0164274
43973	e_gw1.1.378.1	emopamil-binding protein	626.145	-2.5783	0.767569	-3.35904	0.00078213	0.0164545
63446	e_gw1.59.12.1	rad17-domain-containing protein	340.006	-3.75103	1.11717	-3.35762	0.000786155	0.0164951
126749	estExt_fgenesh3_pg.C_2580008	cytochrome p450	42.1859	-3.48121	1.03681	-3.35761	0.000786192	0.0164951
93211	fgenesh3_pg.11__138	protein	28.684	-8.07525	2.40593	-3.35639	0.000789659	0.0165384
104169	fgenesh3_pg.57__8	protein	50.0148	-3.98615	1.18772	-3.35614	0.000790386	0.0165384
54783	e_gw1.67.79.1	amidase signature enzyme	392.26	1.63986	0.488792	3.35492	0.000793868	0.0165888
104167	fgenesh3_pg.57__6	protein	244.696	-2.95252	0.88018	-3.35445	0.000795228	0.0165893
105567	fgenesh3_pg.138__24	protein	119.006	-3.00191	0.895034	-3.35396	0.000796626	0.0165893
128642	estExt_fgenesh3_pg.C_1580007	protein	320.232	2.28637	0.681726	3.3538	0.0007971	0.0165893
56244	e_gw1.19.59.1	asparaginase	556.445	-2.76744	0.825335	-3.35311	0.000799084	0.0166083
129173	estExt_fgenesh3_pg.C_440058	ras-domain-containing protein	318.957	-2.14289	0.639278	-3.35204	0.000802184	0.0166504
108414	estExt_fgenesh3_pm.C_1040004	glc-6-p isomerase	755.715	-2.24401	0.670025	-3.34915	0.000810605	0.016792
91967	fgenesh3_pg.232__20	protein	31.582	-3.95397	1.18074	-3.34873	0.000811838	0.016792
20444	gw1.66.11.1	glycoside hydrolase family 78 protein	134.536	-2.6834	0.801354	-3.34858	0.000812254	0.016792
89256	fgenesh3_pm.182__1	protein	154.907	-2.18528	0.652687	-3.34813	0.000813581	0.016797
99826	fgenesh3_pg.91__32	p-loop containing nucleoside triphosphate hydrolase protein	611.672	-2.56276	0.765602	-3.34738	0.000815783	0.0168167
95961	fgenesh3_pg.51__4	protein	24.2801	-6.46338	1.93106	-3.34707	0.000816701	0.0168167
93485	fgenesh3_pg.18__30	0	112.19	-2.88361	0.861906	-3.34562	0.000820995	0.0168827
92053	fgenesh3_pg.48__62	predicted protein	30.2435	-5.88344	1.75924	-3.34431	0.000824887	0.0169402
105559	fgenesh3_pg.138__16	protein	33.343	-3.87804	1.16037	-3.34207	0.000831569	0.0170478
94984	fgenesh3_pg.62__72	protein	35.8635	-3.58173	1.07179	-3.34182	0.000832324	0.0170478
110668	estExt_Genewise1Plus.C_1100001	delta-12 fatty acid desaturase protein	1352.08	1.98206	0.593522	3.33949	0.000839335	0.0171531
92489	fgenesh3_pg.105__31	protein	107.288	-3.8516	1.15339	-3.33937	0.000839677	0.0171531
99688	fgenesh3_pg.278__2	predicted protein	28.0025	-5.82976	1.74677	-3.33746	0.000845481	0.0172489
94560	fgenesh3_pg.110__5	proteinkinasesubdomain-containingproteinpkl ccin9	159.061	-2.83615	0.850028	-3.33654	0.000848296	0.0172836
106440	fgenesh3_pg.104__43	protein	7.88624	-9.08043	2.72303	-3.33468	0.000853966
101788	fgenesh3_pg.941__2	hect-domain-containing protein	40.6444	-3.80942	1.14239	-3.3346	0.000854225	0.0173816
87954	fgenesh3_pm.105__8	terpenoid synthase	18.8716	-7.77736	2.33267	-3.33411	0.000855742	0.0173896
129882	estExt_fgenesh3_pg.C_570049	protein	46.1912	-3.64959	1.09518	-3.33241	0.000860964	0.0174505
106354	fgenesh3_pg.24__63	predicted protein	164.258	-2.0284	0.60869	-3.3324	0.000860991	0.0174505
98630	fgenesh3_pg.524__1	protein	238.824	-3.44841	1.03552	-3.33011	0.000868116	0.017572
113112	estExt_Genewise1Plus.C_1500021	glycoside hydrolase family 15 protein	1034.31	-2.77871	0.834899	-3.3282	0.000874102	0.0176701
44177	e_gw1.20.103.1	protein	25.6402	-5.09808	1.53217	-3.32736	0.000876721	0.0176999
92925	fgenesh3_pg.99__21	protein	190.607	-2.72907	0.820962	-3.32423	0.000886621	0.0178765
32743	gw1.61.98.1	predicted protein	309.634	2.29516	0.690536	3.32374	0.000888189	0.0178849
111823	estExt_Genewise1Plus.C_50140	nad -binding protein	490.862	-2.20368	0.663567	-3.32096	0.000897085	0.0180406
94854	fgenesh3_pg.84__13	p-loop containing nucleoside triphosphate hydrolase protein	34.6168	-4.6839	1.41136	-3.31872	0.000904302	0.0181622
130551	estExt_fgenesh3_pg.C_880029	protein	485.902	2.95963	0.892504	3.31609	0.000912863	0.018299
94230	fgenesh3_pg.43__24	protein	583.351	-2.4787	0.747517	-3.3159	0.000913476	0.018299
108840	estExt_Genewise1Plus.C_10463	protein	2179.07	-2.60608	0.786138	-3.31504	0.000916291	0.0183317
56013	e_gw1.2.64.1	cytochrome p450	145.918	-3.35788	1.01348	-3.31321	0.000922302	0.0184064
54818	e_gw1.67.115.1	actin binding protein	16.7747	-5.75359	1.73663	-3.31307	0.000922763	0.0184064
111514	estExt_Genewise1Plus.C_510017	phenylalanine ammonia-lyase	172.546	-3.39084	1.02355	-3.31283	0.000923584	0.0184064
103023	fgenesh3_pg.28__58	protein	120.709	-2.76534	0.835147	-3.31121	0.00092895	0.0184723
101444	fgenesh3_pg.63__63	protein	133.603	-2.87938	0.869623	-3.31106	0.000929432	0.0184723
46670	e_gw1.41.47.1	predicted protein	51.0561	-4.18526	1.26414	-3.31075	0.000930465	0.0184723
98342	fgenesh3_pg.7__183	protein	29.4625	-4.67733	1.41333	-3.30944	0.000934837	0.0185354
96914	fgenesh3_pg.117__29	aldo keto reductase	186.352	-2.66595	0.805732	-3.30873	0.000937208	0.0185586
112999	estExt_Genewise1Plus.C_2390006	duf699-domain-containing protein	2110.78	-2.53367	0.76597	-3.3078	0.000940332	0.0185967
101831	fgenesh3_pg.259__7	protein	46.7096	-4.72908	1.43018	-3.30665	0.000944202	0.0186495
106376	fgenesh3_pg.24__85	protein	40.805	-4.76684	1.44177	-3.30624	0.00094556	0.0186526
52569	e_gw1.94.35.1	nad p-binding protein	18.7277	-5.9313	1.79422	-3.30579	0.000947101	0.0186592
120789	estExt_Genewise1.C_1170035	manganese superoxide dismutase	1172.32	-2.37716	0.719639	-3.30326	0.000955677	0.0188043
45310	e_gw1.80.12.1	gmc oxidoreductase	48.5108	-3.58931	1.08683	-3.30255	0.00095811	0.0188283
127469	estExt_fgenesh3_pg.C_960016	glycoside hydrolase family 3 protein	4353.1	-2.11937	0.641825	-3.30211	0.000959614	0.0188339
101293	fgenesh3_pg.407__2	alpha-l rna-binding motif-containing protein	484.931	2.07639	0.628896	3.30165	0.000961189	0.0188369
62300	e_gw1.6.92.1	glycoside hydrolase family 16 protein	111.795	-3.53323	1.07024	-3.30135	0.000962195	0.0188369
128293	estExt_fgenesh3_pg.C_6980003	protein	27.9303	-5.18931	1.5728	-3.2994	0.000968917	0.0189446
95744	fgenesh3_pg.71__56	acid protease	343.858	-2.33146	0.706839	-3.29843	0.000972272	0.0189862
104469	fgenesh3_pg.1012__1	protein	370.582	-2.50832	0.760554	-3.29802	0.000973688	0.01899
130200	estExt_fgenesh3_pg.C_31390001	protein	62.4751	-2.8016	0.849681	-3.29724	0.000976401	0.0190065
127220	estExt_fgenesh3_pg.C_160041	mfs general substrate transporter	4030.61	-2.22624	0.675217	-3.29707	0.000976988	0.0190065
113418	estExt_Genewise1Plus.C_1420052	predicted protein	148.61	4.08155	1.23881	3.29474	0.000985136	0.0191088
105138	fgenesh3_pg.95__46	cytochrome p450	90.0734	-2.79183	0.847386	-3.29463	0.000985502	0.0191088
104059	fgenesh3_pg.108__13	pectin lyase-like protein	107.03	-3.26082	0.989851	-3.29425	0.000986838	0.0191088
129437	estExt_fgenesh3_pg.C_1710006	protein	1263.74	2.69176	0.817133	3.29416	0.000987175	0.0191088
128670	estExt_fgenesh3_pg.C_1320014	acid protease	1521.34	2.25702	0.685557	3.29224	0.000993919	0.0191863
22289	gw1.150.12.1	multidrug resistant protein	331.068	-3.37947	1.02652	-3.29216	0.000994209	0.0191863
104411	fgenesh3_pg.210__1	predicted protein	29.1192	-3.81697	1.15948	-3.29197	0.000994888	0.0191863
128410	estExt_fgenesh3_pg.C_340050	histone deacetylase sin3 component	148.055	-3.02677	0.919943	-3.29017	0.00100126	0.0192852
116592	estExt_Genewise1Plus.C_1220049	protein	336.633	-2.97866	0.905527	-3.28942	0.00100394	0.0193128
105596	fgenesh3_pg.138__53	protein	38.0912	-4.32191	1.31432	-3.28834	0.00100781	0.0193632
99659	fgenesh3_pg.128__12	acid protease	2864.4	-2.11145	0.642319	-3.28724	0.00101176	0.019415
93417	fgenesh3_pg.41__69	protein	1366.86	-2.77606	0.844589	-3.28688	0.00101306	0.0194159
109615	estExt_Genewise1Plus.C_690030	acid protease	4767.71	-2.0074	0.610965	-3.28563	0.00101755	0.0194779
97780	fgenesh3_pg.228__16	protein	21.9002	-5.60004	1.70538	-3.28375	0.00102437	0.0195843
52906	e_gw1.65.23.1	cytochrome p450	103.226	-3.30448	1.00679	-3.28221	0.00102996	0.0196669
62385	e_gw1.6.24.1	glycoside hydrolase family 92 protein	1052.82	-4.71636	1.43735	-3.28128	0.00103338	0.019708
56664	e_gw1.21.86.1	hypothetical protein CERSUDRAFT_115962	61.8092	-4.26219	1.30108	-3.27589	0.00105328	0.0200628
128933	estExt_fgenesh3_pg.C_90067	clavaminate synthase-like protein	2433.12	-3.25817	0.994816	-3.27515	0.00105605	0.0200909
93570	fgenesh3_pg.18__115	predicted protein	23.6493	-5.16263	1.57701	-3.27368	0.00106157	0.0201661
56091	e_gw1.209.35.1	peroxisomal membrane protein 4	361.431	2.49815	0.763167	3.2734	0.00106261	0.0201661
101912	fgenesh3_pg.125__36	predicted protein	32.8495	-4.63199	1.41522	-3.27297	0.00106423	0.0201722
53247	e_gw1.480.3.1	proline racemase	37.3644	-3.80547	1.16302	-3.27205	0.00106769	0.0201944
92699	fgenesh3_pg.60__25	protein	866.83	-3.14033	0.959766	-3.27197	0.001068	0.0201944
95430	fgenesh3_pg.261__2	predicted protein	22.5999	-5.22876	1.59824	-3.27158	0.00106949	0.0201979
103580	fgenesh3_pg.4__192	chromatin remodeling factor subunit	17.1623	-5.40644	1.65282	-3.27104	0.00107154	0.020209
48535	e_gw1.33.90.1	aldo keto reductase	546.441	-2.38041	0.72779	-3.27073	0.00107269	0.020209
116634	estExt_Genewise1Plus.C_100107	enolase c-terminal domain-like protein	1485.08	-2.46767	0.754558	-3.27035	0.00107414	0.0202118
91816	fgenesh3_pg.170__29	cysteine proteinase	1787.7	-1.98108	0.60603	-3.26896	0.00107945	0.0202871
100361	fgenesh3_pg.19__40	protein	84.6327	-3.08573	0.944096	-3.26845	0.00108139	0.0202991
115984	estExt_Genewise1Plus.C_1980026	hypothetical protein FOMPIDRAFT_1024435	901.6	1.95866	0.599676	3.2662	0.00109	0.0204359
95044	fgenesh3_pg.126__25	predicted protein	447.531	-2.26575	0.693901	-3.26523	0.00109375	0.0204815
112944	estExt_Genewise1Plus.C_530065	calcium atpase transmembrane domain m-containing protein	41.969	-4.0618	1.24435	-3.2642	0.00109772	0.020531
43865	e_gw1.1.267.1	proline iminopeptidase	350.318	-1.95353	0.599208	-3.26019	0.00111339	0.0207989
89170	fgenesh3_pm.98__5	nad -binding protein	355.649	-2.11479	0.648801	-3.25953	0.00111596	0.0208219
108845	estExt_Genewise1Plus.C_10484	cytochrome p450	4753.49	2.2557	0.692164	3.25891	0.00111839	0.0208422
97514	fgenesh3_pg.94__21	protein	42.1334	-4.71266	1.44732	-3.25613	0.00112942	0.0210224
99345	fgenesh3_pg.223__6	protein	67.5563	-4.0653	1.24894	-3.255	0.00113392	0.0210809
114145	estExt_Genewise1Plus.C_810049	plp-dependent transferase	39.1965	-3.30525	1.01569	-3.25421	0.0011371	0.021114
52821	e_gw1.65.24.1	cytochrome p450	69.0734	-4.29047	1.31872	-3.25352	0.00113985	0.021114
128298	estExt_fgenesh3_pg.C_1150002	protein	32.0213	5.04281	1.54998	3.25346	0.00114007	0.021114
47260	e_gw1.141.87.1	nad-p-binding protein	33.8367	-4.37085	1.34356	-3.2532	0.00114115	0.021114
63433	e_gw1.59.104.1	cytochrome p450	114.006	-4.47569	1.37603	-3.25261	0.00114352	0.0211327
129522	estExt_fgenesh3_pg.C_280034	hypothetical protein MPER_13032	5923.15	-2.15687	0.663837	-3.24909	0.00115775	0.0213695
129531	estExt_fgenesh3_pg.C_280062	predicted protein	1218.07	-2.00945	0.618527	-3.24876	0.00115909	0.0213695
129518	estExt_fgenesh3_pg.C_280009	hect-domain-containing protein	104.864	-2.58869	0.796946	-3.24826	0.00116113	0.0213817
61121	e_gw1.108.34.1	alcohol oxidase	86.3051	-3.09254	0.952743	-3.24594	0.00117065	0.0215022
91960	fgenesh3_pg.232__13	protein	42.4086	-4.19822	1.29348	-3.24568	0.00117169	0.0215022
101179	fgenesh3_pg.9__120	nad -binding protein	153.29	-2.73133	0.841535	-3.24565	0.00117184	0.0215022
44433	e_gw1.112.8.1	cytochrome p450	48.2	-3.33574	1.02791	-3.24516	0.00117384	0.0215135
45381	e_gw1.336.4.1	kinase-like protein	25.7276	-4.44299	1.3694	-3.24447	0.00117668	0.0215401
104895	fgenesh3_pg.188__16	protein	105.981	-4.29086	1.32309	-3.24307	0.00118248	0.0216207
126385	estExt_fgenesh3_pg.C_920007	clavaminate synthase-like protein	50.1817	-4.8488	1.49531	-3.24266	0.00118418	0.0216263
49181	e_gw1.5265.7.1	hypothetical protein HETIRDRAFT_421044	301569	-1.88375	0.58127	-3.24076	0.00119213	0.0217459
129035	estExt_fgenesh3_pg.C_630056	protein	50.6459	-3.27797	1.01179	-3.23978	0.00119621	0.0217752
115480	estExt_Genewise1Plus.C_40065	predicted protein	237.307	-1.87951	0.580193	-3.23945	0.00119759	0.0217752
43099	gw1.5178.10.1	predicted protein	80792.2	-2.48618	0.76749	-3.23937	0.00119795	0.0217752
105758	fgenesh3_pg.10__66	predicted protein	20.0817	-5.42235	1.67435	-3.23847	0.00120171	0.0218006
106650	fgenesh3_pg.97__54	protein	53.9203	-4.45508	1.37572	-3.23837	0.00120216	0.0218006
101805	fgenesh3_pg.102__16	predicted protein	64.2549	-3.96565	1.2257	-3.23543	0.00121462	0.0220007
94593	fgenesh3_pg.110__38	predicted protein	22.5217	-4.9	1.51477	-3.23481	0.00121724	0.0220225
102035	fgenesh3_pg.156__22	protein	170.96	-3.67834	1.13737	-3.23408	0.00122033	0.0220446
94833	fgenesh3_pg.283__13	glycoside hydrolase family 18 protein	66.3155	-3.98098	1.23103	-3.23386	0.00122131	0.0220446
49189	e_gw1.16.35.1	malic enzyme	59.3114	-2.78492	0.861521	-3.23256	0.00122685	0.022119
59622	e_gw1.50.30.1	mfs general substrate transporter	49.3675	-3.86379	1.19558	-3.23173	0.00123043	0.0221577
46874	e_gw1.18.8.1	0	76.104	-3.75978	1.16372	-3.23084	0.00123429	0.0222015
126613	estExt_fgenesh3_pg.C_1310011	aryl-alcohol dehydrogenase	62.6183	-3.33531	1.03284	-3.22924	0.00124119	0.0222861
90069	fgenesh3_pm.79__3	protein phosphatase methylesterase	721.193	-2.46463	0.763261	-3.22909	0.00124187	0.0222861
105396	fgenesh3_pg.75__52	predicted protein	530.053	-3.08164	0.955025	-3.22676	0.001252	0.0224419
51613	e_gw1.46.97.1	cytochrome p450	88.7416	-3.17701	0.9847	-3.22637	0.00125369	0.0224463
98377	fgenesh3_pg.7__218	potassium transporter	1081.22	-2.35395	0.729905	-3.22501	0.00125968	0.0225223
56002	e_gw1.2.16.1	mfs general substrate transporter	874.953	-2.86575	0.888705	-3.22463	0.00126134	0.0225223
128068	estExt_fgenesh3_pg.C_1600002	protein	120.014	-2.96502	0.919551	-3.22442	0.00126229	0.0225223
93001	fgenesh3_pg.192__5	protein	39.0643	-4.34133	1.34656	-3.22401	0.00126411	0.0225287
92563	fgenesh3_pg.129__48	predicted protein	15.1882	-4.87736	1.51422	-3.22104	0.00127725	0.0227367
100540	fgenesh3_pg.31__37	predicted protein	48.6787	-4.14239	1.28682	-3.21909	0.00128596	0.0228657
102261	fgenesh3_pg.194__14	#NAME?	16.771	-4.83599	1.50266	-3.21829	0.00128957	0.0228807
126000	estExt_fgenesh3_pg.C_390034	efflux transporter	256.795	-2.67311	0.830611	-3.21825	0.00128976	0.0228807
38576	gw1.32.140.1	bola-like protein	40.7114	-4.5346	1.40941	-3.21738	0.00129366	0.0229236
100852	fgenesh3_pg.27__24	protein	43.1457	-3.04562	0.946916	-3.21636	0.0012983	0.0229795
63240	e_gw1.10.32.1	alcohol dehydrogenase	169.508	-2.39268	0.74412	-3.21545	0.00130242	0.0230262
92759	fgenesh3_pg.82__3	predicted protein	439.052	-2.31599	0.720728	-3.2134	0.00131172	0.0231643
106046	fgenesh3_pg.220__13	protein	97.2344	-3.75808	1.16972	-3.21279	0.00131452	0.0231873
90501	fgenesh3_pm.161__5	glycoside hydrolase family 17 protein	65.3478	-3.5204	1.09594	-3.21223	0.00131707	0.0232059
130173	estExt_fgenesh3_pg.C_750033	hemerythrin hhe cation-binding domain protein	40.2828	-4.47796	1.39489	-3.21027	0.00132612	0.0232479
96895	fgenesh3_pg.117__10	protein	47.1558	-4.18118	1.30244	-3.21026	0.00132614	0.0232479
43750	e_gw1.1.4.1	polyamine transporter	39.7308	-4.16715	1.29816	-3.21003	0.00132721	0.0232479
93049	fgenesh3_pg.90__24	cytochrome p450	80.4181	-3.13765	0.977498	-3.20988	0.00132791	0.0232479
60594	e_gw1.127.81.1	dhh phosphoesterase	27.6776	-4.39381	1.36886	-3.20984	0.0013281	0.0232479
112824	estExt_Genewise1Plus.C_70180	phenylalanine ammonia-lyase	474.911	-2.834	0.882932	-3.20976	0.00132845	0.0232479
113118	estExt_Genewise1Plus.C_1500034	voltage-dependent ion-selective channel	1735.34	1.69482	0.528215	3.20859	0.00133388	0.0232927
102009	fgenesh3_pg.1673__1	protein	245.5	-2.7607	0.860493	-3.20828	0.00133531	0.0232927
96734	fgenesh3_pg.25__104	glc-6-p isomerase	450.989	-2.2352	0.696746	-3.20806	0.00133634	0.0232927
99338	fgenesh3_pg.172__21	predicted protein	100.788	-2.44882	0.763368	-3.20791	0.00133702	0.0232927
126603	estExt_fgenesh3_pg.C_110087	hlh-domain-containing protein	190.693	-2.69871	0.841503	-3.20701	0.00134121	0.0233395
41423	gw1.7.245.1	protein	523.349	-3.38456	1.05639	-3.20388	0.00135589	0.0235449
51623	e_gw1.46.56.1	protein	33.9971	-4.41045	1.37661	-3.20385	0.00135605	0.0235449
51604	e_gw1.46.32.1	plp-dependent transferase	62.3785	-3.72733	1.16358	-3.20333	0.0013585	0.023561
118887	estExt_Genewise1.C_30065	shwachman-bodian-diamond syndrome protein	725.518	-2.47826	0.773826	-3.20261	0.00136187	0.023593
47554	e_gw1.76.24.1	n2227-domain-containing protein	266.977	-2.36182	0.737687	-3.20166	0.0013664	0.0236451
126604	estExt_fgenesh3_pg.C_110096	predicted protein	70.025	-4.09666	1.28011	-3.20025	0.0013731	0.0237346
105232	fgenesh3_pg.203__13	protein	178.159	-3.62007	1.13184	-3.19838	0.00138203	0.0238624
21645	gw1.34.29.1	cytochrome p450	99.2163	-3.21396	1.00567	-3.19582	0.00139432	0.0240477
47603	e_gw1.14.362.1	gtp cyclohydrolase i	1080.53	-2.68904	0.841513	-3.19548	0.00139598	0.0240497
95784	fgenesh3_pg.58__13	protein	28.3482	-4.12676	1.29169	-3.19484	0.00139908	0.0240764
109655	estExt_Genewise1Plus.C_990032	mfs general substrate transporter	675.38	-4.8559	1.5212	-3.19215	0.00141218	0.0242749
123951	estExt_Genewise1.C_52570006	hypothetical protein PHACADRAFT_265716	1.68534e+06	-1.43298	0.449469	-3.18816	0.00143181	0.024585
129752	estExt_fgenesh3_pg.C_1010025	protein	246.91	-2.28255	0.716026	-3.1878	0.0014336	0.0245885
51622	e_gw1.46.134.1	c2h2 type zinc-finger protein	22.6296	-4.29989	1.34943	-3.18646	0.00144027	0.0246756
104210	fgenesh3_pg.57__49	protein	558.921	-2.28767	0.71853	-3.18382	0.00145347	0.0248742
90188	fgenesh3_pm.134__2	6-phosphogluconate dehydrogenase c-terminal domain-like protein	161.594	-2.96976	0.932867	-3.18348	0.00145516	0.0248757
116664	estExt_Genewise1Plus.C_1730009	aldo keto reductase	1059.74	-2.5092	0.788289	-3.18309	0.00145711	0.0248817
55253	e_gw1.61.2.1	protein	101.779	-3.53028	1.10933	-3.18236	0.0014608	0.0249171
96749	fgenesh3_pg.46__14	cytochrome p450	42.3802	-4.31986	1.35779	-3.18154	0.00146493	0.0249601
101999	fgenesh3_pg.44__80	carbohydrate esterase family 15 protein	107.369	-3.2277	1.01489	-3.18035	0.00147098	0.0250357
94979	fgenesh3_pg.62__67	protein	38.6637	-4.13034	1.29888	-3.17992	0.00147316	0.0250454
91222	fgenesh3_pg.39__40	protein artemis	54.6024	-4.24829	1.33627	-3.17922	0.0014767	0.0250773
90396	fgenesh3_pm.35__1	ctd kinase subunit gamma	29.3245	-3.7632	1.1838	-3.17892	0.00147827	0.0250773
95075	fgenesh3_pg.176__13	protein	46.3036	-4.01095	1.26238	-3.17728	0.00148662	0.0251668
93146	fgenesh3_pg.11__73	mfs git1p-like glycerophosphoinositol permease	23.4783	-4.79893	1.5104	-3.17725	0.0014868	0.0251668
54587	e_gw1.34.18.1	acyl- dehydrogenase nm domain-like protein	1579.17	-2.45612	0.773948	-3.17349	0.00150619	0.0254308
99742	fgenesh3_pg.55__40	polyketide synthase	50.4258	-3.62409	1.14205	-3.17331	0.00150713	0.0254308
101936	fgenesh3_pg.44__17	protein	42.0681	-5.48918	1.72982	-3.17327	0.00150731	0.0254308
101605	fgenesh3_pg.177__19	protein	66.4821	-3.82669	1.20636	-3.17209	0.00151347	0.0254918
127793	estExt_fgenesh3_pg.C_130012	hypothetical protein FOMPIDRAFT_1024790	27.2008	-4.90558	1.54655	-3.17195	0.00151421	0.0254918
55739	e_gw1.68.97.1	mitochondrial carrier	1758.23	-1.96823	0.620584	-3.17157	0.00151615	0.0254967
100150	fgenesh3_pg.2__48	protein	21.375	-5.7504	1.81356	-3.17078	0.00152029	0.0255385
130142	estExt_fgenesh3_pg.C_860029	protein	39.7504	-4.70273	1.48358	-3.16986	0.00152513	0.0255921
116860	estExt_Genewise1Plus.C_1140105	nad-p-binding protein	248.609	-2.3056	0.727479	-3.1693	0.00152808	0.0255952
95777	fgenesh3_pg.58__6	predicted protein	63.0011	-3.26837	1.0314	-3.16888	0.00153029	0.0255952
93971	fgenesh3_pg.76__15	protein	95.5795	-3.29186	1.03889	-3.16864	0.00153154	0.0255952
129207	estExt_fgenesh3_pg.C_380020	predicted protein	381.976	-2.2977	0.725153	-3.16857	0.00153192	0.0255952
129455	estExt_fgenesh3_pg.C_790023	predicted protein	57.1217	-3.31357	1.04596	-3.16798	0.00153503	0.0256196
39170	gw1.7.227.1	arsenite-antimonite efflux transporter	42.7028	-3.33256	1.05384	-3.1623	0.00156526	0.0260961
112882	estExt_Genewise1Plus.C_1670045	hsp10-like protein	1030.2	1.93875	0.613233	3.16151	0.00156951	0.026124
107777	estExt_fgenesh3_pm.C_2160005	predicted protein	1359.56	-2.82103	0.892345	-3.16137	0.0015703	0.026124
57787	e_gw1.17.22.1	snf2 superfamily protein	57.1165	-3.75242	1.18722	-3.16069	0.00157398	0.0261572
127993	estExt_fgenesh3_pg.C_650008	glycoside hydrolase family 35 protein	5244.77	-2.21676	0.701537	-3.15985	0.00157848	0.0262038
106724	fgenesh3_pg.54__26	predicted protein	199.016	-2.53689	0.803488	-3.15734	0.00159213	0.0263497
55312	e_gw1.272.1.1	predicted protein	103.093	-3.23481	1.02454	-3.15732	0.00159228	0.0263497
115898	estExt_Genewise1Plus.C_570003	plc-like phosphodiesterase	451.243	-2.25022	0.712726	-3.1572	0.00159292	0.0263497
105081	fgenesh3_pg.6__169	protein	165.765	-3.38024	1.07071	-3.15699	0.00159407	0.0263497
104705	fgenesh3_pg.161__1	protein	28.7128	-3.75616	1.19014	-3.15607	0.00159909	0.0264045
105066	fgenesh3_pg.6__154	protein	91.845	-3.56213	1.12958	-3.15351	0.00161322	0.0265968
127203	estExt_fgenesh3_pg.C_160007	predicted protein	388.342	2.48531	0.788153	3.15334	0.00161416	0.0265968
37368	gw1.178.25.1	e3 ubiquitin-protein ligase uhrf1	206.357	-3.09922	0.98299	-3.15285	0.00161684	0.0266127
28024	gw1.9.111.1	protein	47.0574	-3.75628	1.19349	-3.14732	0.00164776	0.0270928
43742	e_gw1.1.304.1	nad p-binding protein	140.135	-2.54676	0.809789	-3.14496	0.00166107	0.0272828
95365	fgenesh3_pg.1749__1	protein	18.9985	-5.27739	1.67824	-3.1446	0.00166313	0.0272877
63035	e_gw1.138.25.1	sodium hydrogen partial	37.7567	-4.50484	1.43278	-3.14412	0.00166587	0.0273037
91963	fgenesh3_pg.232__16	alpha beta-hydrolase	155.813	-3.75357	1.19449	-3.1424	0.00167569	0.0274188
128378	estExt_fgenesh3_pg.C_1500022	aquaporin	658.489	2.48887	0.79206	3.14227	0.00167643	0.0274188
59528	e_gw1.79.70.1	mfs general substrate transporter	45.5796	-3.81133	1.21309	-3.14183	0.00167896	0.0274313
104846	fgenesh3_pg.52__47	protein	102.255	-3.23704	1.03078	-3.1404	0.00168719	0.0275367
56690	e_gw1.21.60.1	alpha beta-hydrolase	176.639	2.52962	0.805686	3.13971	0.00169113	0.027572
128150	estExt_fgenesh3_pg.C_70007	glycoside hydrolase family 27 protein	4211.86	-2.67503	0.852428	-3.13813	0.00170032	0.0276515
105908	fgenesh3_pg.66__46	predicted protein	65.2981	-4.46905	1.42419	-3.13796	0.00170127	0.0276515
127740	estExt_fgenesh3_pg.C_460007	protein	107.829	-2.78178	0.886498	-3.13795	0.00170136	0.0276515
99154	fgenesh3_pg.67__56	protein	1433.37	1.71345	0.546298	3.13647	0.00170992	0.0277616
97976	fgenesh3_pg.98__40	protein	81.413	-3.63839	1.16042	-3.13542	0.00171609	0.0278246
102270	fgenesh3_pg.194__23	protein	140.915	-2.81194	0.896894	-3.1352	0.00171739	0.0278246
62586	e_gw1.203.22.1	cytochrome p450	268.686	-2.97245	0.948206	-3.13481	0.00171964	0.0278319
106053	fgenesh3_pg.388__2	#NAME?	114.931	-3.82695	1.22095	-3.1344	0.00172208	0.0278424
115063	estExt_Genewise1Plus.C_1710039	duf1212-domain-containing protein	61.2972	-3.33122	1.06303	-3.13371	0.00172611	0.0278784
93726	fgenesh3_pg.141__5	protein	48.9967	-4.37211	1.39644	-3.13089	0.00174279	0.0281185
122206	estExt_Genewise1.C_18980001	mfs general substrate transporter	814.066	-2.16867	0.692806	-3.13027	0.00174645	0.0281484
89000	fgenesh3_pm.135__15	clavaminate synthase-like protein	70.1541	-2.72837	0.871713	-3.1299	0.00174868	0.0281551
97318	fgenesh3_pg.15__108	protein	23.3725	-4.78108	1.52784	-3.12931	0.00175216	0.0281817
126407	estExt_fgenesh3_pg.C_920048	cerato-platanin	435.35	-3.3177	1.06031	-3.12898	0.00175416	0.0281847
97202	fgenesh3_pg.32__101	protein	31.4924	-3.71834	1.18856	-3.12844	0.00175738	0.0282072
52078	e_gw1.32.14.1	glycoside hydrolase family 78 protein	907.241	-3.3222	1.06209	-3.128	0.00176002	0.0282203
106814	fgenesh3_pg.88__31	predicted protein	27.1699	-4.80675	1.53752	-3.1263	0.00177019	0.0283541
104184	fgenesh3_pg.57__23	protein tyrosine serine phosphatase	42.0704	-3.32963	1.06524	-3.12571	0.00177378	0.0283822
93412	fgenesh3_pg.41__64	hexose transporter	349.658	-2.00209	0.640705	-3.12483	0.0017791	0.0284382
99894	fgenesh3_pg.68__65	protein	32.6535	-3.30562	1.05864	-3.12251	0.00179318	0.0286337
125796	estExt_Genewise1.C_540009	udp-galactose transporter	1129.46	2.00683	0.642771	3.12215	0.00179537	0.0286391
124513	estExt_Genewise1.C_1360004	hypothetical protein FOMPIDRAFT_1136100	1584.66	-2.19731	0.7039	-3.12162	0.00179861	0.0286613
23959	gw1.381.1.1	wd40 repeat-like protein	49.249	-3.26955	1.04827	-3.119	0.00181468	0.0288876
113908	estExt_Genewise1Plus.C_210122	#NAME?	13819.9	-2.08668	0.669296	-3.11773	0.00182248	0.0289821
105884	fgenesh3_pg.66__22	predicted protein	968.477	-5.54244	1.778	-3.11722	0.00182563	0.0290025
47534	e_gw1.76.98.1	cytosine-purine partial	53.1931	-3.15293	1.01191	-3.11583	0.00183428	0.02911
116511	estExt_Genewise1Plus.C_1460050	protein	658.039	-2.35662	0.756718	-3.11426	0.00184406	0.0292334
113351	estExt_Genewise1Plus.C_610035	ntf2-like protein	764.893	-1.88103	0.604146	-3.11354	0.00184857	0.0292334
51809	e_gw1.13.197.1	protein-tyrosine phosphatase	56.0875	-3.15694	1.01399	-3.11339	0.00184952	0.0292334
108188	estExt_fgenesh3_pm.C_120012	dead-domain-containing protein	1224.2	1.63312	0.52455	3.11338	0.0018496	0.0292334
99838	fgenesh3_pg.68__9	protein	26.4601	-3.77289	1.21207	-3.11276	0.00185344	0.029264
101881	fgenesh3_pg.125__5	protein	204.587	-2.74866	0.883114	-3.11247	0.0018553	0.029264
51906	e_gw1.13.89.1	p-loop containing nucleoside triphosphate hydrolase protein	48.1396	-3.23146	1.03878	-3.11082	0.00186567	0.0293976
86954	fgenesh3_kg.186__1__3673114:1	peptidyl-trna hydrolase	235.203	2.33213	0.750402	3.10784	0.00188462	0.0296661
100887	fgenesh3_pg.27__59	protein	23.1073	-4.32048	1.39063	-3.10685	0.0018909	0.0297036
108669	estExt_Genewise1Plus.C_10013	thiamin diphosphate-binding protein	3890.5	-1.85472	0.597001	-3.10672	0.00189174	0.0297036
126007	estExt_fgenesh3_pg.C_390054	nad-dependent formate dehydrogenase	34.3994	-4.57383	1.47231	-3.10656	0.00189275	0.0297036
94995	fgenesh3_pg.237__5	fad nad-p-binding domain-containing protein	23.1095	-4.23287	1.36322	-3.10506	0.0019024	0.0298248
127733	estExt_fgenesh3_pg.C_250052	predicted protein	60.3367	-3.59311	1.15765	-3.1038	0.00191053	0.0299219
89742	fgenesh3_pm.9__22	mitochondrial carrier	423.406	1.77765	0.572853	3.10315	0.00191473	0.0299574
100858	fgenesh3_pg.27__30	predicted protein	167.208	-1.99048	0.64196	-3.10063	0.00193112	0.0301793
128750	estExt_fgenesh3_pg.C_190104	cell surface glycoprotein duf1773 family protein 4	2824.18	-1.43948	0.464317	-3.10021	0.00193384	0.0301793
96145	fgenesh3_pg.212__9	predicted protein	72.7353	-4.13348	1.33335	-3.10007	0.00193475	0.0301793
101286	fgenesh3_pg.362__3	protein	20.0702	-5.52789	1.7834	-3.09963	0.00193764	0.0301941
104070	fgenesh3_pg.108__24	alcohol oxidase	67.1599	-3.18837	1.02893	-3.09871	0.00194367	0.0302576
128501	estExt_fgenesh3_pg.C_1230018	protein	2462.91	2.13503	0.689203	3.09783	0.00194943	0.0302983
42433	gw1.132.61.1	predicted protein	193.121	2.36104	0.762186	3.09771	0.00195019	0.0302983
105143	fgenesh3_pg.95__51	beta-lactamase transpeptidase-like protein	130.427	-3.67702	1.18733	-3.09687	0.00195576	0.0303545
99061	fgenesh3_pg.34__67	protein	35.2359	-4.4576	1.44122	-3.09294	0.00198181	0.030728
112492	estExt_Genewise1Plus.C_650077	aldo keto reductase	1838	-1.93983	0.62743	-3.09171	0.0019901	0.0308256
48881	e_gw1.62.100.1	aspartyl-trna synthetase	218.65	-2.17859	0.705457	-3.08819	0.00201379	0.0311615
102978	fgenesh3_pg.28__13	predicted protein	53.5662	-3.16785	1.02611	-3.08724	0.00202022	0.0312298
105454	fgenesh3_pg.146__36	protein	63.6195	-3.19029	1.03363	-3.08648	0.00202541	0.0312567
61714	e_gw1.64.40.1	c2h2 type zinc-finger protein	18.0879	-5.1765	1.6772	-3.0864	0.00202599	0.0312567
100119	fgenesh3_pg.2__17	predicted protein	59.5392	-3.8943	1.26253	-3.08452	0.00203879	0.0314228
97567	fgenesh3_pg.200__13	protein	97.2015	-3.02366	0.98038	-3.08417	0.00204121	0.0314289
45784	e_gw1.124.58.1	ubiquitin-like modifier 1	24.7	-4.8397	1.56947	-3.08366	0.00204473	0.0314519
92850	fgenesh3_pg.69__33	predicted protein	47.3781	-3.88669	1.26077	-3.08279	0.00205068	0.0315122
127192	estExt_fgenesh3_pg.C_2150010	nad -binding protein	25.9972	-6.07156	1.97007	-3.0819	0.00205683	0.0315656
103814	fgenesh3_pg.12__34	protein	77.3665	-2.8482	0.924231	-3.0817	0.00205823	0.0315656
101911	fgenesh3_pg.125__35	protein	29.6896	-3.7776	1.2261	-3.08099	0.00206313	0.0316096
115060	estExt_Genewise1Plus.C_1710034	tld-domain-containing protein	1038.67	-2.18864	0.710764	-3.07928	0.00207503	0.0317604
111654	estExt_Genewise1Plus.C_850039	6-phosphogluconate dehydrogenase	4386.91	-1.8676	0.606856	-3.0775	0.00208743	0.0319187
130248	estExt_fgenesh3_pg.C_100017	gmc oxidoreductase	414.043	-1.61813	0.525843	-3.07721	0.0020895	0.0319189
117029	estExt_Genewise1Plus.C_2010016	glycoside hydrolase family 31 protein	253.646	-3.49088	1.13475	-3.07635	0.0020955	0.031979
101091	fgenesh3_pg.9__32	cytochrome p450	41.4871	-4.59215	1.49319	-3.0754	0.00210223	0.0320503
94219	fgenesh3_pg.43__13	protein	177.376	-1.98386	0.645385	-3.07392	0.00211264	0.0321773
128393	estExt_fgenesh3_pg.C_2450009	protein	39.2479	-4.24319	1.38063	-3.07338	0.00211652	0.0322048
98675	fgenesh3_pg.115__13	predicted protein	58.1873	-3.28581	1.06926	-3.07296	0.00211944	0.0322176
56539	e_gw1.139.7.1	cyclopropane-fatty-acyl-phospholipid synthase	39.3841	-3.48019	1.13294	-3.07183	0.00212749	0.0323083
93040	fgenesh3_pg.90__15	predicted protein	23.8478	-6.31444	2.0567	-3.07018	0.0021393	0.0324558
127487	estExt_fgenesh3_pg.C_1800001	glycoside hydrolase family 16 protein	163.08	-2.67705	0.872144	-3.06951	0.00214411	0.0324971
105838	fgenesh3_pg.173__1	protein	71.415	-4.05482	1.3214	-3.06859	0.00215073	0.0325655
102831	fgenesh3_pg.79__35	protein	75.2198	-2.95716	0.963926	-3.06783	0.0021562	0.0326165
126542	estExt_fgenesh3_pg.C_3100004	protein	40.2309	-3.55898	1.16038	-3.06707	0.00216167	0.0326586
127629	estExt_fgenesh3_pg.C_50020	mfs general substrate transporter	129.649	-2.93003	0.955385	-3.06686	0.0021632	0.0326586
106710	fgenesh3_pg.54__12	carbohydrate esterase family 16 protein	1193.41	-2.01505	0.657106	-3.06654	0.00216549	0.0326614
51394	e_gw1.74.7.1	atypical pikk pi3k protein kinase	123.125	-2.92783	0.95521	-3.06511	0.00217587	0.032753
97169	fgenesh3_pg.32__68	predicted protein	26.8671	-4.17189	1.36109	-3.06511	0.00217592	0.032753
127251	estExt_fgenesh3_pg.C_160123	acetyl- synthetase-like protein	231.364	-2.58397	0.843103	-3.06483	0.0021779	0.032753
112022	estExt_Genewise1Plus.C_1470021	mfs general substrate transporter	380.624	-2.70923	0.884277	-3.06378	0.00218562	0.0328373
52765	e_gw1.302.22.1	natural resistance-associated macrophage protein	105.132	-2.43807	0.795937	-3.06314	0.00219027	0.0328752
52200	e_gw1.15.20.1	amine oxidase	637.188	-2.5902	0.846097	-3.06135	0.00220342	0.0330406
93981	fgenesh3_pg.76__25	protein	35.1827	-5.04924	1.65039	-3.05942	0.00221766	0.0332035
47035	e_gw1.157.16.1	plp-dependent transferase	41.1636	-3.51057	1.14751	-3.0593	0.00221856	0.0332035
127052	estExt_fgenesh3_pg.C_1100031	protein	111.208	-2.67034	0.873412	-3.05737	0.00223291	0.0333859
98486	fgenesh3_pg.130__21	protein	44.078	-4.89503	1.6015	-3.05653	0.00223915	0.0334299
55122	e_gw1.304.3.1	hypothetical protein PHLGIDRAFT_76955	8.99946	-6.18769	2.02476	-3.05601	0.00224303	0.0334299
105952	fgenesh3_pg.59__26	glycoside hydrolase family 95 protein	402.444	-1.91622	0.627084	-3.05576	0.00224491	0.0334299
124234	estExt_Genewise1.C_40103	tim17-domain-containing protein	481.073	1.70372	0.557572	3.05561	0.00224605	0.0334299
49512	e_gw1.5178.9.1	hypothetical protein HETIRDRAFT_421044	198735	-1.6201	0.530217	-3.05553	0.00224662	0.0334299
103337	fgenesh3_pg.134__19	protein	26.1369	-4.11069	1.34558	-3.05496	0.00225087	0.0334344
99919	fgenesh3_pg.217__2	predicted protein	46.2538	-4.84926	1.58736	-3.05491	0.00225124	0.0334344
91359	fgenesh3_pg.1__104	protein	109.201	-2.80987	0.920159	-3.05368	0.0022605	0.0335398
92377	fgenesh3_pg.92__9	protein	50.5586	-3.80564	1.24689	-3.05209	0.00227253	0.0336665
97883	fgenesh3_pg.211__12	protein	68.0215	-3.37556	1.10602	-3.05198	0.00227338	0.0336665
53728	e_gw1.182.53.1	predicted protein	232.736	-2.30076	0.754017	-3.05134	0.0022782	0.0337057
22993	gw1.65.33.1	glutathione synthase	410.559	-2.26032	0.740868	-3.0509	0.00228156	0.0337231
54604	e_gw1.34.45.1	mfs general substrate transporter	14.6033	-4.31449	1.41456	-3.05006	0.00228799	0.033786
106838	fgenesh3_pg.88__55	protein	35.9798	-3.83991	1.2595	-3.04875	0.00229797	0.0339011
92299	fgenesh3_pg.1710__2	predicted protein	463.56	-2.22428	0.730173	-3.04623	0.00231729	0.0341535
49003	e_gw1.237.5.1	fad nad-p-binding domain-containing protein	46.3885	-4.52384	1.48566	-3.04501	0.00232675	0.0342605
59764	e_gw1.28.5.1	ribonuclease h	108.438	-2.90919	0.955591	-3.04439	0.00233154	0.034268
117345	estExt_Genewise1.C_390001	glycoside hydrolase family 15 protein	836.295	-2.41002	0.7917	-3.04411	0.00233369	0.034268
93545	fgenesh3_pg.18__90	protein	53.9272	-3.68693	1.21118	-3.04408	0.0023339	0.034268
26679	gw1.335.7.1	coatomer subunit gamma	241.166	1.73986	0.571648	3.04359	0.00233772	0.0342917
119714	estExt_Genewise1.C_160061	lag1-dnabind-domain-containing protein	2834.75	-2.33207	0.766557	-3.04226	0.00234809	0.0343293
102710	fgenesh3_pg.42__85	metallo-hydrolase oxidoreductase	82.4106	-4.31536	1.4185	-3.0422	0.00234852	0.0343293
93936	fgenesh3_pg.3__156	protein	70.793	-4.49545	1.47773	-3.04214	0.00234902	0.0343293
99933	fgenesh3_pg.217__16	protein	28.4793	-5.36481	1.76351	-3.04213	0.00234914	0.0343293
43646	e_gw1.1.303.1	protein	109.99	-2.72159	0.894841	-3.04142	0.00235462	0.0343769
92346	fgenesh3_pg.80__45	glycoside hydrolase family 28 protein	192.428	-2.34902	0.772952	-3.03902	0.00237348	0.0346198
92307	fgenesh3_pg.80__6	predicted protein	50.9198	-3.60428	1.18616	-3.03862	0.00237661	0.0346328
110469	estExt_Genewise1Plus.C_430068	cytochrome p450	62.3868	-3.34508	1.10108	-3.03799	0.00238161	0.0346731
94637	fgenesh3_pg.33__35	protein	103.568	-2.51344	0.827891	-3.03596	0.00239773	0.034875
55082	e_gw1.676.4.1	peptidase c1b bleomycin hydrolase	610.028	-1.88623	0.621494	-3.035	0.00240536	0.0349532
116810	estExt_Genewise1Plus.C_2910021	ubiquinol-cytochrome c reductase iron-sulfur subunit	469.738	1.77092	0.583731	3.03379	0.002415	0.0350605
106378	fgenesh3_pg.24__87	rad26-like snf2 family dna-dependent atpase	102.305	-2.86634	0.945051	-3.033	0.00242136	0.0351199
94748	fgenesh3_pg.163__29	cytochrome p450	28.5345	-4.65217	1.534	-3.03272	0.00242362	0.0351199
52679	e_gw1.109.102.1	protein	49.6414	-3.71561	1.22588	-3.03098	0.00243762	0.0352898
54178	e_gw1.239.19.1	hypothetical protein HETIRDRAFT_421044	183119	-1.63574	0.539877	-3.02983	0.00244689	0.0353909
51122	e_gw1.5.39.1	carboxypeptidase s	1095.95	-2.26392	0.747283	-3.02953	0.00244933	0.0353932
102195	fgenesh3_pg.118__4	predicted protein	16.5231	-5.10156	1.68445	-3.02862	0.00245672	0.0354669
99577	fgenesh3_pg.191__20	protein	60.7613	-4.16384	1.37526	-3.02767	0.00246449	0.0355041
99444	fgenesh3_pg.690__2	predicted protein	42.4368	-3.82181	1.26235	-3.02753	0.00246561	0.0355041
103025	fgenesh3_pg.28__60	midasin nuclear aaa atpase	253.104	-2.73558	0.903621	-3.02735	0.00246707	0.0355041
115395	estExt_Genewise1Plus.C_1660065	aldo keto reductase	102.808	-2.62543	0.867287	-3.02718	0.00246846	0.0355041
104611	fgenesh3_pg.45__53	predicted protein	49.4337	-3.67935	1.21591	-3.02599	0.00247818	0.0356109
108639	estExt_Genewise1Plus.C_390036	nad-binding protein	496.177	-2.85285	0.943504	-3.02368	0.00249723	0.0358118
101455	fgenesh3_pg.63__74	protein	101.287	-3.86935	1.27974	-3.02355	0.00249824	0.0358118
121994	estExt_Genewise1.C_1690025	pr-1-like protein	432.105	-2.04137	0.675196	-3.02338	0.00249971	0.0358118
123169	estExt_Genewise1.C_1250026	catalase	3455.3	-2.3622	0.781365	-3.02317	0.0025014	0.0358118
44558	e_gw1.26.23.1	predicted protein	54.0122	-3.42637	1.13373	-3.02221	0.00250938	0.0358924
103807	fgenesh3_pg.12__27	protein	107.628	-2.89288	0.957294	-3.02193	0.00251166	0.0358924
91027	fgenesh3_pg.8__29	cytochrome p450	14.7248	-5.45322	1.80544	-3.02044	0.00252411	0.0360371
128640	estExt_fgenesh3_pg.C_2170015	protein	41.3012	-4.75966	1.57648	-3.01916	0.00253474	0.0361556
100354	fgenesh3_pg.19__33	protein	92.1345	-2.4765	0.820527	-3.01818	0.00254297	0.0362397
127170	estExt_fgenesh3_pg.C_1260026	protein	154.945	-2.84982	0.94435	-3.01776	0.00254651	0.036246
60705	e_gw1.153.7.1	snf2 family dna-dependent atpase	235.075	-2.76262	0.915511	-3.01757	0.00254809	0.036246
100929	fgenesh3_pg.27__101	protein	37.7148	-3.61108	1.19685	-3.01716	0.00255155	0.0362619
102352	fgenesh3_pg.49__75	protein	30.1587	-3.94295	1.30731	-3.01607	0.00256074	0.0363592
120391	estExt_Genewise1.C_850042	branched-chain amino acid aminotransferase ii	622.741	1.58703	0.526277	3.01558	0.00256491	0.036385
125960	estExt_fgenesh3_pg.C_80084	protein	58.9028	-2.82462	0.937522	-3.01285	0.00258805	0.0366798
23775	gw1.164.8.1	predicted protein	60.4637	-3.62088	1.20225	-3.01176	0.00259734	0.0367778
43372	e_gw1.8.202.1	ribonuclease t2	1155.83	-2.2658	0.752643	-3.01046	0.00260853	0.0369016
102045	fgenesh3_pg.156__32	protein	183.698	-2.07124	0.688075	-3.01019	0.00261084	0.0369016
96659	fgenesh3_pg.25__29	protein	110.047	-2.9487	0.979816	-3.00944	0.00261731	0.0369594
94385	fgenesh3_pg.119__44	protein	144.506	-2.58067	0.858628	-3.00557	0.00265081	0.0373984
126611	estExt_fgenesh3_pg.C_1310003	protein	107.895	-3.46957	1.15449	-3.00528	0.00265332	0.0373998
121863	estExt_Genewise1.C_2450011	acetyl- synthetase-like protein	382.17	-1.53502	0.510924	-3.0044	0.00266107	0.0374749
105003	fgenesh3_pg.6__91	nad-p-binding protein	61.1308	-3.77998	1.25847	-3.00363	0.00266781	0.0375061
61663	e_gw1.342.6.1	protein	20.293	-4.52492	1.5065	-3.00359	0.00266812	0.0375061
103061	fgenesh3_pg.93__16	protein	49.8815	-3.78096	1.25991	-3.00098	0.00269116	0.0377471
47206	e_gw1.141.6.1	predicted protein	83.5162	-2.55585	0.851701	-3.00087	0.00269207	0.0377471
129776	estExt_fgenesh3_pg.C_120022	protein	150.298	-2.27936	0.759579	-3.00082	0.00269257	0.0377471
96928	fgenesh3_pg.290__1	protein	31.3618	-7.62968	2.54375	-2.99938	0.00270532	0.0378916
60869	e_gw1.12.194.1	mfs git1p-like glycerophosphoinositol permease	75.9923	-3.4013	1.13418	-2.9989	0.00270955	0.0379166
99680	fgenesh3_pg.128__33	protein	158.31	-3.15146	1.05103	-2.99846	0.00271352	0.0379379
97468	fgenesh3_pg.309__1	protein	31.7391	4.66476	1.55636	2.99723	0.00272445	0.0380564
101652	fgenesh3_pg.17__29	icmt-domain-containing protein	693.446	-2.30696	0.769831	-2.99671	0.0027291	0.038087
106523	fgenesh3_pg.47__66	protein	14.6521	-6.39729	2.13498	-2.99641	0.00273179	0.0380903
107260	estExt_fgenesh3_pm.C_220012	nad -binding protein	41.0486	-3.58285	1.19652	-2.99438	0.00275001	0.038309
94627	fgenesh3_pg.33__25	protein	52.6692	-4.46166	1.49014	-2.99412	0.00275241	0.038309
128850	estExt_fgenesh3_pg.C_210107	sterol 14-demethylase	32.4468	-4.51673	1.50929	-2.99261	0.00276602	0.0384334
103490	fgenesh3_pg.4__102	protein	104.811	-2.71106	0.905929	-2.99258	0.00276631	0.0384334
100744	fgenesh3_pg.21__97	mfs general substrate transporter	52.916	-2.65763	0.888722	-2.99039	0.0027862	0.0386751
92618	fgenesh3_pg.124__8	predicted protein	26.0165	-4.79819	1.60555	-2.9885	0.00280354	0.038881
57144	e_gw1.9.18.1	ribosome biogenesis protein tsr1	431.181	-2.07365	0.693948	-2.98819	0.00280633	0.0388848
118954	estExt_Genewise1.C_760041	pleiotropic drug resistance abc transporter	126.167	-2.96951	0.994358	-2.98636	0.00282317	0.0390814
102431	fgenesh3_pg.23__71	protein	29.7942	-3.36833	1.128	-2.9861	0.00282556	0.0390814
91142	fgenesh3_pg.8__144	protein	19.7383	-5.50394	1.84366	-2.98534	0.00283265	0.0391446
53852	e_gw1.130.31.1	alpha-l rna-binding motif-containing protein	506.63	2.21906	0.743893	2.98303	0.00285406	0.0394053
126047	estExt_fgenesh3_pg.C_10096	protein	73.2621	-3.10122	1.0399	-2.98223	0.00286154	0.0394734
58250	e_gw1.44.2.1	predicted protein	105.421	-2.67121	0.895803	-2.98192	0.0028645	0.0394792
128127	estExt_fgenesh3_pg.C_870036	transcription factor iws1	229.007	1.46288	0.490869	2.98019	0.00288071	0.0396673
92209	fgenesh3_pg.181__20	metalloprotease protein	27.0251	-3.8995	1.30873	-2.97959	0.00288633	0.0397094
103258	fgenesh3_pg.70__34	protein	41.513	-5.42277	1.82091	-2.97805	0.00290088	0.0398742
120839	estExt_Genewise1.C_130087	general amidase	21.0632	-4.31187	1.44907	-2.97562	0.00292399	0.0401563
100162	fgenesh3_pg.2__60	protein	72.4269	-3.14033	1.05563	-2.97483	0.00293151	0.0402239
92514	fgenesh3_pg.2706__2	maintenance of mitochondrial morphology protein 1	150.527	-2.25255	0.757361	-2.97421	0.00293742	0.0402695
105651	fgenesh3_pg.122__8	dual specificity protein phosphatase pps1	208.039	-1.6531	0.555896	-2.97375	0.00294185	0.0402945
106450	fgenesh3_pg.104__53	protein	14.511	-8.67156	2.9165	-2.97327	0.00294641	0.040316
128861	estExt_fgenesh3_pg.C_3290001	hypothetical protein BOTBODRAFT_425046	24.5498	-4.27825	1.43909	-2.97288	0.0029502	0.040316
100229	fgenesh3_pg.2__127	predicted protein	344.774	1.86595	0.627807	2.97217	0.00295705	0.040316
123864	estExt_Genewise1.C_3520008	cytochrome p450	66.0214	-2.85191	0.959635	-2.97187	0.00295993	0.040316
52108	e_gw1.15.44.1	hypothetical protein FOMPIDRAFT_146078	218.47	-2.8215	0.949488	-2.9716	0.00296254	0.040316
118041	estExt_Genewise1.C_1650002	branched-chain amino acid aminotransferase ii	117.878	3.01012	1.01301	2.97146	0.00296388	0.040316
50435	e_gw1.96.25.1	0	32.5181	-3.56017	1.19818	-2.97131	0.00296533	0.040316
55371	e_gw1.142.22.1	dimeric dihydrodiol	12.2341	-5.78323	1.94636	-2.9713	0.00296541	0.040316
95378	fgenesh3_pg.143__12	predicted protein	46.9844	-3.95073	1.32969	-2.97116	0.00296682	0.040316
128542	estExt_fgenesh3_pg.C_2720007	protein	18.0287	-5.93517	1.99852	-2.96979	0.00298008	0.0404607
95459	fgenesh3_pg.133__12	protein	1239.3	-2.59701	0.874754	-2.96885	0.0029892	0.040549
94814	fgenesh3_pg.297__1	protein	17.6919	-4.02021	1.35479	-2.96741	0.00300318	0.040703
101780	fgenesh3_pg.227__11	protein	55.3667	-4.33061	1.45998	-2.96621	0.00301495	0.0407673
103980	fgenesh3_pg.116__10	protein	768.123	2.59998	0.876603	2.96597	0.0030173	0.0407673
97911	fgenesh3_pg.160__5	mo25-like protein	255.242	2.0261	0.683136	2.96588	0.00301821	0.0407673
94173	fgenesh3_pg.14__149	protein	77.1132	-3.71599	1.25292	-2.96585	0.00301844	0.0407673
93630	fgenesh3_pg.157__12	protein	31.8463	-3.72674	1.25706	-2.96465	0.00303027	0.0408915
125801	estExt_Genewise1.C_540014	carbohydrate esterase family 16 protein	3969.02	-1.96778	0.663931	-2.96383	0.00303837	0.0409651
55049	e_gw1.216.29.1	dna topoisomerase iv alpha subunit	32.5178	-3.19963	1.07982	-2.9631	0.00304554	0.0409668
97914	fgenesh3_pg.160__8	protein	77.3598	-3.4928	1.17882	-2.96297	0.00304682	0.0409668
92312	fgenesh3_pg.80__11	predicted protein	18.7014	-5.29897	1.78874	-2.96239	0.00305256	0.0409668
128063	estExt_fgenesh3_pg.C_2180006	dnase i-like protein	276.694	-1.62021	0.546928	-2.96238	0.00305268	0.0409668
123217	estExt_Genewise1.C_440100	protein	24.4915	-3.76403	1.27065	-2.9623	0.00305355	0.0409668
118743	estExt_Genewise1.C_180201	asparaginyl-trna synthetase	310.511	1.81301	0.612044	2.96222	0.00305434	0.0409668
87016	fgenesh3_kg.58__1__3670960:1	conserved fungal protein	62.7232	-1.99146	0.672491	-2.96131	0.0030633	0.0410514
103902	fgenesh3_pg.12__122	protein	84.6795	-3.53598	1.19475	-2.95961	0.00308029	0.0412435
58587	e_gw1.196.26.1	piwi-domain-containing protein	13.2561	-6.2988	2.12897	-2.95862	0.00309021	0.0413406
98487	fgenesh3_pg.130__22	predicted protein	37.3392	-3.88083	1.31233	-2.95722	0.00310431	0.0414933
53013	e_gw1.121.12.1	d-lactate dehydrogenase	1776.45	-2.01422	0.681787	-2.95433	0.00313352	0.041787
57274	e_gw1.9.65.1	protein	371.843	1.59926	0.541358	2.95416	0.00313518	0.041787
25159	gw1.5.117.1	endosome protein	16.0789	-6.70692	2.27048	-2.95397	0.00313714	0.041787
93482	fgenesh3_pg.18__27	0	53.9923	-3.52658	1.1939	-2.95383	0.00313862	0.041787
54902	e_gw1.162.41.1	exosome complex exonuclease rrp40	550.979	-1.90017	0.643345	-2.95358	0.00314111	0.041787
48858	e_gw1.226.24.1	aldo keto reductase	670.322	-2.38934	0.809	-2.95345	0.00314245	0.041787
23762	gw1.57.23.1	tetraspanin tsp2 family	48.3957	-3.72848	1.26308	-2.95188	0.00315841	0.0419396
40870	gw1.1.491.1	p-loop containing nucleoside triphosphate hydrolase protein	53.0033	3.83306	1.29855	2.95179	0.00315933	0.0419396
50427	e_gw1.96.58.1	hypothetical protein BN946_scf185008.g38	47.9785	-2.81833	0.95497	-2.95123	0.00316515	0.0419809
126119	estExt_fgenesh3_pg.C_10283	predicted protein	364.588	-3.16789	1.07394	-2.94978	0.00317997	0.042128
34809	gw1.9.174.1	pre-mrna-splicing factor cwc24	67.9856	-3.4357	1.16486	-2.94945	0.00318335	0.042128
109715	estExt_Genewise1Plus.C_900056	tim-barrel enzyme family protein	331.762	-2.81185	0.953378	-2.94935	0.0031844	0.042128
97007	fgenesh3_pg.13__70	protein	48.9528	-3.20794	1.08807	-2.94828	0.00319551	0.042239
106326	fgenesh3_pg.24__35	protein	20.72	-5.24338	1.77914	-2.94715	0.0032072	0.0423574
54052	e_gw1.240.15.1	acetyl- synthetase-like protein	12.7487	-4.87283	1.65388	-2.9463	0.00321596	0.0424176
93998	fgenesh3_pg.76__42	predicted protein	1266.39	-4.13776	1.40445	-2.94618	0.00321726	0.0424176
105801	fgenesh3_pg.10__109	protein	43.0935	-4.05556	1.37679	-2.94566	0.00322267	0.0424176
106309	fgenesh3_pg.24__18	predicted protein	17.1031	-4.99925	1.69716	-2.94566	0.00322269	0.0424176
103911	fgenesh3_pg.12__131	protein	95.8919	-3.14253	1.06698	-2.94525	0.00322696	0.0424376
62594	e_gw1.203.34.1	fad nad-p-binding domain-containing protein	372.872	-3.10708	1.05514	-2.94471	0.00323256	0.0424418
31249	gw1.34.96.1	cytochrome p450	63.6466	-3.52788	1.19805	-2.94469	0.00323275	0.0424418
130054	estExt_fgenesh3_pg.C_60005	predicted protein	865.509	-2.20322	0.748498	-2.94352	0.00324504	0.0425671
115828	estExt_Genewise1Plus.C_1080013	membrane fraction protein	2380.52	-1.90289	0.646799	-2.94201	0.0032609	0.042739
106359	fgenesh3_pg.24__68	predicted protein	2755.46	-1.93048	0.656283	-2.94153	0.00326592	0.0427687
106534	fgenesh3_pg.47__77	protein	19.6939	-6.10317	2.07645	-2.93923	0.00329032	0.0430519
103982	fgenesh3_pg.116__12	acyl- oxidase	42.156	-4.14256	1.40991	-2.93817	0.00330159	0.0431629
55162	e_gw1.61.12.1	metallo-dependent phosphatase	268.188	-2.42476	0.825353	-2.93785	0.00330499	0.0431709
127738	estExt_fgenesh3_pg.C_250094	predicted protein	488.695	-2.77187	0.943617	-2.93749	0.0033088	0.0431843
127731	estExt_fgenesh3_pg.C_250048	predicted protein	95.9317	-2.63189	0.896335	-2.93628	0.00332176	0.043317
26909	gw1.5.140.1	phosphatidyl synthase	22.2822	-3.92817	1.33805	-2.93575	0.00332744	0.0433279
92969	fgenesh3_pg.263__2	predicted protein	59.1803	-4.2938	1.46263	-2.93568	0.00332819	0.0433279
119394	estExt_Genewise1.C_220253	glycoside hydrolase family 55 protein	3127.24	-2.21303	0.754323	-2.93379	0.00334847	0.0435553
57338	e_gw1.183.7.1	hypothetical protein FOMPIDRAFT_1061956	129.009	-2.9702	1.01277	-2.93276	0.00335963	0.0436639
50115	e_gw1.71.57.1	protein	2680.87	-2.01142	0.685975	-2.9322	0.00336568	0.0437059
100961	fgenesh3_pg.40__2	protein	26.7021	-4.57734	1.56145	-2.93146	0.0033737	0.0437734
91851	fgenesh3_pg.26__23	protein	14.3117	-5.81038	1.98367	-2.9291	0.00339949	0.0440711
113853	estExt_Genewise1Plus.C_1780015	amino acid permease	609.943	-2.31962	0.792023	-2.92873	0.00340351	0.0440864
95460	fgenesh3_pg.133__13	predicted protein	15.2049	-5.75505	1.96591	-2.92743	0.00341775	0.0441788
101165	fgenesh3_pg.9__106	protein	28.2541	-4.02458	1.37486	-2.92727	0.00341948	0.0441788
90741	fgenesh3_pm.219__2	cytochrome p450	19.5043	-4.52659	1.54645	-2.9271	0.00342142	0.0441788
64023	e_gw1.24.102.1	fad dependent oxidoreductase	91.0451	-2.90413	0.992171	-2.92704	0.00342204	0.0441788
130258	estExt_fgenesh3_pg.C_100074	protein	68.7396	-3.26022	1.11404	-2.92648	0.00342823	0.0442161
106088	fgenesh3_pg.275__6	protein	154.246	-2.57024	0.878334	-2.92626	0.00343063	0.0442161
101010	fgenesh3_pg.40__51	udp-glycosyltransferase glycogen phosphorylase	97.0859	-3.28772	1.12445	-2.92385	0.00345727	0.0445224
98946	fgenesh3_pg.150__18	predicted protein	99.1711	-2.87025	0.982022	-2.9228	0.00346899	0.0446363
93185	fgenesh3_pg.11__112	protein	93.545	-3.32747	1.13876	-2.92202	0.00347765	0.0447105
98162	fgenesh3_pg.7__3	protein	28.187	-3.76457	1.28905	-2.92042	0.00349557	0.0449037
105387	fgenesh3_pg.75__43	protein	623.683	-1.96527	0.673053	-2.91994	0.003501	0.0449362
104379	fgenesh3_pg.229__2	protein	51.757	-3.44846	1.18122	-2.91941	0.00350693	0.0449752
100428	fgenesh3_pg.19__107	protein	2019.91	-2.48614	0.851816	-2.91863	0.00351568	0.045025
55503	e_gw1.55.5.1	mfs general substrate transporter	53.9341	-4.12228	1.41254	-2.91836	0.00351883	0.045025
114695	estExt_Genewise1Plus.C_1940011	short-chain dehydrogenase reductase sdr	246.274	-2.40328	0.823522	-2.91829	0.00351953	0.045025
91803	fgenesh3_pg.170__16	piwi-domain-containing protein	194.179	-2.42986	0.832811	-2.91766	0.00352665	0.0450789
104092	fgenesh3_pg.108__46	set domain-containing protein	53.3757	-3.96515	1.3592	-2.91726	0.00353122	0.0451001
129924	estExt_fgenesh3_pg.C_2840002	nad-binding protein	170.635	-1.98167	0.679614	-2.91587	0.00354697	0.0452518
97723	fgenesh3_pg.65__44	protein	59.999	-4.68151	1.60562	-2.9157	0.00354893	0.0452518
102843	fgenesh3_pg.79__47	protein	63.6505	-3.0614	1.05008	-2.91539	0.00355246	0.0452596
46456	e_gw1.11.178.1	serine carboxypeptidase	199.921	-2.36886	0.812718	-2.91473	0.00355992	0.0453174
60757	e_gw1.101.14.1	glycoside hydrolase family 5 protein	1041.72	-2.21319	0.759431	-2.91427	0.00356521	0.0453475
98217	fgenesh3_pg.7__58	protein	36.751	-4.10308	1.40806	-2.91399	0.00356841	0.045351
100868	fgenesh3_pg.27__40	predicted protein	39.7757	-4.23542	1.45397	-2.913	0.00357976	0.0453748
97585	fgenesh3_pg.109__3	protein	79.2433	-2.79891	0.960892	-2.91282	0.0035818	0.0453748
98734	fgenesh3_pg.269__2	cysteine proteinase	24.0887	-5.32631	1.82873	-2.91258	0.0035846	0.0453748
100989	fgenesh3_pg.40__30	arm repeat-containing protein	63.5463	-3.07234	1.05486	-2.91256	0.00358477	0.0453748
57075	e_gw1.267.18.1	unnamed protein product	2011.75	-2.55966	0.878839	-2.91255	0.00358492	0.0453748
46906	e_gw1.18.40.1	clavaminate synthase-like protein	531.218	-1.99108	0.684106	-2.91049	0.00360863	0.0456377
97523	fgenesh3_pg.94__30	protein	23.4908	-4.9974	1.71792	-2.90898	0.00362612	0.0458215
106926	estExt_fgenesh3_pm.C_200022	hypothetical histidine kinase	327.488	-1.899	0.652871	-2.90868	0.00362954	0.0458273
55859	e_gw1.36.11.1	cytochrome p450	24.5736	-3.76973	1.29633	-2.908	0.00363749	0.0458904
49759	e_gw1.56.29.1	duf1714 domain-containing protein	37.5858	-3.24895	1.11751	-2.90731	0.00364546	0.0459427
103732	fgenesh3_pg.101__43	protein	50.83	-3.67889	1.26547	-2.90713	0.00364756	0.0459427
54726	e_gw1.67.16.1	rcc1 blip-ii	104.992	-2.1581	0.742604	-2.90613	0.00365929	0.0460051
53283	e_gw1.107.1.1	mpp-like metallohydrolase	114.598	-2.39136	0.822901	-2.90601	0.00366068	0.0460051
127575	estExt_fgenesh3_pg.C_850024	ibr domain-containing protein	16.2672	-4.56409	1.57073	-2.90571	0.00366417	0.0460051
36332	gw1.49.79.1	rna-binding domain-containing partial	29.247	-4.39368	1.51209	-2.90569	0.00366439	0.0460051
122455	estExt_Genewise1.C_190118	glutathione s-transferase	1239.49	-2.17902	0.750217	-2.90452	0.0036782	0.0461412
114709	estExt_Genewise1Plus.C_490025	protein	112.511	-2.11813	0.729361	-2.90409	0.00368325	0.0461671
97634	fgenesh3_pg.109__52	protein	67.8716	-2.49566	0.860043	-2.90178	0.00371047	0.0464708
111332	estExt_Genewise1Plus.C_300160	glycoside hydrolase family 79 protein	1226.96	-2.03946	0.7033	-2.89984	0.00373355	0.0466713
116600	estExt_Genewise1Plus.C_100006	nad -binding protein	81.5955	-3.10391	1.07042	-2.8997	0.00373522	0.0466713
130027	estExt_fgenesh3_pg.C_520016	iron reductase	95.185	-3.1483	1.08574	-2.89967	0.00373551	0.0466713
25402	gw1.653.1.1	protein	15.7588	-4.47256	1.54291	-2.89879	0.00374607	0.0467656
53152	e_gw1.218.16.1	amidase signature enzyme	48.6707	-3.86144	1.33327	-2.89622	0.00377684	0.0471118
89996	fgenesh3_pm.77__6	nad -binding protein	867.133	-2.11987	0.732149	-2.8954	0.00378671	0.0471969
98426	fgenesh3_pg.167__11	predicted protein	41.6612	-4.1627	1.43893	-2.89292	0.00381684	0.0475342
90950	fgenesh3_pg.29__58	predicted protein	35.4875	-4.57736	1.58276	-2.89201	0.0038279	0.0476337
43046	gw1.20.243.1	abc transporter	19.9139	-4.68105	1.61907	-2.8912	0.00383775	0.0476902
48986	e_gw1.62.73.1	family s53 protease	503.331	-2.39656	0.829077	-2.89064	0.00384457	0.0476902
50491	e_gw1.51.15.1	acyl- :6-aminopenicillanic-acid-	130.045	-3.2193	1.11371	-2.89061	0.00384491	0.0476902
97200	fgenesh3_pg.32__99	protein	130.209	-2.83824	0.981915	-2.89051	0.00384614	0.0476902
95337	fgenesh3_pg.103__28	protein	54.5397	-3.20403	1.10852	-2.89038	0.00384782	0.0476902
129597	estExt_fgenesh3_pg.C_830065	mitochondrial grpe	377.944	1.51595	0.524599	2.88973	0.00385572	0.0477499
94254	fgenesh3_pg.43__48	protein	14.2552	-4.56208	1.57908	-2.88907	0.00386381	0.0477969
129506	estExt_fgenesh3_pg.C_500060	protein	192.695	2.79442	0.967287	2.88892	0.00386568	0.0477969
128174	estExt_fgenesh3_pg.C_70065	protein	64.3141	-2.94328	1.01894	-2.88859	0.00386977	0.0478094
97359	fgenesh3_pg.135__29	protein	1713.43	-2.25837	0.782204	-2.88719	0.00388704	0.0479846
92223	fgenesh3_pg.181__34	protein	62.9743	-3.82516	1.3252	-2.88649	0.00389568	0.0480464
45019	e_gw1.89.20.1	compass complex protein	121.244	-2.68642	0.930828	-2.88605	0.00390106	0.0480464
54648	e_gw1.34.59.1	cytochrome p450	45.5311	-4.45551	1.54382	-2.88603	0.00390135	0.0480464
92778	fgenesh3_pg.82__22	predicted protein	24.0933	-3.88712	1.34708	-2.8856	0.00390671	0.0480742
127968	estExt_fgenesh3_pg.C_1090021	predicted protein	111.991	-2.1339	0.739673	-2.88492	0.00391515	0.0481165
111055	estExt_Genewise1Plus.C_160228	aldo keto reductase	1057.78	-1.42645	0.494469	-2.88482	0.00391635	0.0481165
58279	e_gw1.44.1.1	polyketide synthase	154.311	-2.70583	0.938182	-2.88412	0.00392507	0.0481522
89345	fgenesh3_pm.72__14	sr140 protein	880.57	-2.64686	0.917789	-2.88396	0.00392713	0.0481522
100971	fgenesh3_pg.40__12	protein	12.9703	-4.34581	1.50695	-2.88384	0.00392857	0.0481522
106209	fgenesh3_pg.73__4	predicted protein	72.4731	-3.38606	1.17466	-2.88258	0.00394434	0.0482559
113634	estExt_Genewise1Plus.C_20090	kinase-like protein	13.7082	-5.26079	1.82503	-2.88257	0.00394445	0.0482559
91952	fgenesh3_pg.232__5	protein	79.3358	-2.80203	0.972165	-2.88225	0.00394841	0.0482559
53536	e_gw1.7.52.1	leucine carboxyl methyltransferase	58.4708	-3.06315	1.06279	-2.88217	0.00394948	0.0482559
52901	e_gw1.65.2.1	mpp-like metallohydrolase	81.4028	-2.10277	0.729918	-2.88083	0.00396633	0.048387
50808	e_gw1.85.155.1	peroxisomal membrane protein 4	871.57	2.02274	0.70214	2.88082	0.00396646	0.048387
91009	fgenesh3_pg.8__11	protein	32.8404	-3.1607	1.09727	-2.8805	0.00397046	0.0483978
55313	e_gw1.272.18.1	protein	188.697	-2.34336	0.813658	-2.88003	0.0039764	0.0484177
127510	estExt_fgenesh3_pg.C_510074	predicted protein	1129.79	1.32448	0.459907	2.87987	0.00397834	0.0484177
94744	fgenesh3_pg.163__25	protein	41.6391	-2.9766	1.03376	-2.8794	0.00398438	0.0484532
129009	estExt_fgenesh3_pg.C_2530006	glycoside hydrolase family 55 protein	1218.52	-2.0285	0.704651	-2.87873	0.0039928	0.0485175
92854	fgenesh3_pg.69__37	predicted protein	38.0349	-3.61497	1.25598	-2.87821	0.00399938	0.0485595
105668	fgenesh3_pg.122__25	protein	17.7156	-5.80611	2.01806	-2.87707	0.00401383	0.0486967
98926	fgenesh3_pg.725__1	protein	218.72	-2.526	0.878325	-2.87593	0.0040284	0.0488063
56031	e_gw1.2.8.1	amidase signature enzyme	116.311	-3.35134	1.16533	-2.87587	0.00402915	0.0488063
127922	estExt_fgenesh3_pg.C_1520011	inosine guanosine and	341.151	-2.51532	0.874717	-2.87558	0.00403283	0.0488126
98796	fgenesh3_pg.3811__1	set domain-containing protein	302.981	-2.39641	0.833581	-2.87484	0.00404237	0.0488899
90756	fgenesh3_pm.208__2	family taurine	47.4263	-3.08632	1.07517	-2.87055	0.00409759	0.0495192
31721	gw1.15.82.1	cytochrome p450	110.35	-3.23351	1.12685	-2.86951	0.0041111	0.0496437
95065	fgenesh3_pg.176__3	protein	37.9321	-3.47781	1.21247	-2.86838	0.00412585	0.04975
94571	fgenesh3_pg.110__16	protein	52.0991	-2.73861	0.954771	-2.86834	0.00412632	0.04975
33925	gw1.116.49.1	protein	90.3749	-3.11964	1.0884	-2.86625	0.0041536	0.0500401
128649	estExt_fgenesh3_pg.C_360008	protein	603.738	-2.32882	0.81261	-2.86585	0.00415896	0.0500657
59809	e_gw1.93.18.1	branched-chain alpha-keto acid dehydrogenase e1-alpha subunit	292.947	1.91349	0.667806	2.86534	0.00416555	0.0500913
60287	e_gw1.4.62.1	#NAME?	21.1455	-4.37608	1.52732	-2.86519	0.00416754	0.0500913
103466	fgenesh3_pg.4__78	protein	172.644	-2.11086	0.736992	-2.86415	0.0041813	0.0501968
54651	e_gw1.34.141.1	na+ solute symporter	48.9366	-3.46282	1.20907	-2.86404	0.0041828	0.0501968
100389	fgenesh3_pg.19__68	protein	221.788	-2.7051	0.944647	-2.86361	0.00418849	0.0502029
52303	e_gw1.135.61.1	cytochrome p450	141.662	-3.50713	1.22477	-2.86351	0.00418978	0.0502029
93378	fgenesh3_pg.41__30	protein	37.1089	-4.29182	1.4992	-2.86275	0.00419986	0.0502849
130095	estExt_fgenesh3_pg.C_950010	---NA---	114.533	-2.74383	0.959239	-2.86043	0.00423073	0.0506153
57109	e_gw1.9.31.1	protein	22.1863	-4.56784	1.59733	-2.85968	0.00424064	0.0506424
91179	fgenesh3_pg.8__181	protein	322.443	-1.58085	0.552815	-2.85964	0.00424122	0.0506424
112013	estExt_Genewise1Plus.C_460124	phytase	711.189	-2.5576	0.89445	-2.85941	0.00424428	0.0506424
102077	fgenesh3_pg.38__16	predicted protein	177.084	-3.08558	1.07915	-2.85928	0.00424606	0.0506424
130185	estExt_fgenesh3_pg.C_750065	protein	44.1457	-3.81072	1.33363	-2.8574	0.00427123	0.0509035
128847	estExt_fgenesh3_pg.C_210088	mfs general substrate transporter	183.799	-2.27502	0.796265	-2.85711	0.00427513	0.0509109
44998	e_gw1.782.3.1	d-lactonohydrolase-like protein	231.977	-2.54262	0.890159	-2.85636	0.00428523	0.050992
127053	estExt_fgenesh3_pg.C_1100032	hypothetical protein PILCRDRAFT_613582	75.9283	-2.44482	0.856529	-2.85434	0.00431267	0.0512791
100769	fgenesh3_pg.21__122	protein	32.2964	-4.53392	1.58886	-2.85357	0.00432309	0.0513259
105713	fgenesh3_pg.10__21	glycoside hydrolase family 28 protein	461.428	-1.93748	0.67897	-2.85356	0.00432323	0.0513259
50904	e_gw1.85.78.1	frataxin	1093.62	-1.67654	0.587816	-2.85214	0.00434257	0.0514798
97511	fgenesh3_pg.94__18	protein	62.2692	-3.4754	1.21853	-2.85212	0.00434283	0.0514798
50507	e_gw1.51.39.1	nucleotidyltransferase	143.248	-2.49542	0.875558	-2.85009	0.00437064	0.0517698
95336	fgenesh3_pg.103__27	protein	48.1238	-3.41857	1.19994	-2.84896	0.00438628	0.0519154
93291	fgenesh3_pg.37__22	protein	61.6116	-2.4156	0.848163	-2.84804	0.00439893	0.0519891
87511	fgenesh3_kg.122__2__3669455:2	cytochrome c	1488.23	1.69059	0.593603	2.84802	0.00439921	0.0519891
122334	estExt_Genewise1.C_1320015	immunomodulatory protein	20.9664	-4.99873	1.75535	-2.84771	0.00440354	0.0520006
127162	estExt_fgenesh3_pg.C_6640002	phosphotransferase enzyme family protein	71.1588	-3.07127	1.07869	-2.84722	0.00441035	0.0520092
91776	fgenesh3_pg.112__42	protein	54.6393	-2.97099	1.04349	-2.84717	0.00441097	0.0520092
112285	estExt_Genewise1Plus.C_1450077	o-methyltransferase family 3 protein	124.953	-2.38312	0.837424	-2.84578	0.00443033	0.0521562
87797	fgenesh3_pm.26__6	nucleoporin nup37	338.05	-2.12474	0.746644	-2.84573	0.00443104	0.0521562
94622	fgenesh3_pg.33__20	protein	16.9976	-3.78455	1.32999	-2.84555	0.00443353	0.0521562
103017	fgenesh3_pg.28__52	protein	453.115	-2.48108	0.872089	-2.84499	0.0044413	0.052208
129774	estExt_fgenesh3_pg.C_120019	nad -binding protein	360.432	-2.20118	0.774002	-2.84389	0.00445663	0.0523485
101053	fgenesh3_pg.267__8	protein	169.371	-2.82806	0.994811	-2.84281	0.00447174	0.0524863
104572	fgenesh3_pg.45__14	predicted protein	45.932	-3.85542	1.35682	-2.84152	0.00448996	0.0526602
109871	estExt_Genewise1Plus.C_410007	hypothetical protein POSPLDRAFT_109871	4411.41	1.33167	0.468899	2.83999	0.00451156	0.0528735
112819	estExt_Genewise1Plus.C_70175	carbamoyl-phosphate synthase	895.076	1.64356	0.579009	2.83858	0.00453145	0.053005
95725	fgenesh3_pg.71__37	protein	55.0659	-3.56909	1.25741	-2.83843	0.00453357	0.053005
118336	estExt_Genewise1.C_690016	pyruvate decarboxylase	1372.9	-2.22701	0.784598	-2.83841	0.00453396	0.053005
53752	e_gw1.182.34.1	rni-like protein	43.0888	-2.6803	0.944357	-2.83823	0.00453644	0.053005
127868	estExt_fgenesh3_pg.C_150063	protein	194.948	2.6158	0.921816	2.83766	0.00454462	0.0530605
105170	fgenesh3_pg.243__5	protein	22.9692	-4.27816	1.50787	-2.83722	0.00455081	0.0530928
92735	fgenesh3_pg.60__61	protein	98.9468	-3.2658	1.15129	-2.83664	0.00455906	0.053149
94475	fgenesh3_pg.22__50	protein	20.1666	-4.97449	1.75392	-2.83621	0.00456523	0.0531613
94480	fgenesh3_pg.22__55	26s proteasome subunit p45	1355.71	1.51808	0.535306	2.83592	0.00456942	0.0531613
106416	fgenesh3_pg.104__19	protein	18.6193	-4.58667	1.61739	-2.83585	0.0045704	0.0531613
130386	estExt_fgenesh3_pg.C_730031	protein	15.2016	-4.1625	1.46868	-2.83418	0.00459439	0.0533099
104852	fgenesh3_pg.52__53	predicted protein	11.5716	-4.8957	1.72742	-2.8341	0.00459544	0.0533099
128115	estExt_fgenesh3_pg.C_870013	hypothetical histidine kinase	255.033	-2.07387	0.731794	-2.83395	0.00459762	0.0533099
96948	fgenesh3_pg.13__11	p-loop containing nucleoside triphosphate hydrolase protein	145.865	-2.8763	1.01498	-2.83386	0.004599	0.0533099
114123	estExt_Genewise1Plus.C_810002	subtilisin-like protein	223.18	-2.62566	0.926564	-2.83376	0.00460036	0.0533099
57226	e_gw1.9.185.1	p-loop containing nucleoside triphosphate hydrolase protein	110.879	-2.37847	0.839537	-2.83307	0.00461038	0.053386
127533	estExt_fgenesh3_pg.C_1370029	opi1-domain-containing protein	161.737	-2.50303	0.883602	-2.83276	0.00461477	0.0533971
98325	fgenesh3_pg.7__166	protein prenylyltransferase	59.1752	-2.69626	0.952095	-2.83192	0.00462692	0.0534977
107796	estExt_fgenesh3_pm.C_1280002	pyruvate decarboxylase	1275.16	-2.16395	0.76443	-2.8308	0.00464316	0.0536454
93651	fgenesh3_pg.157__33	protein	120.679	-2.14528	0.757966	-2.83031	0.00465023	0.0536871
106321	fgenesh3_pg.24__30	cbf1-centromere binding factor 1	42.7746	-3.17706	1.12273	-2.82977	0.00465821	0.0537392
115965	estExt_Genewise1Plus.C_350098	glyoxylate dehydrogenase	2557.3	1.8725	0.6618	2.82941	0.00466335	0.0537585
96696	fgenesh3_pg.25__66	protein	45.5047	-3.73992	1.32266	-2.82757	0.00469026	0.0540286
106550	fgenesh3_pg.47__93	protein	35.451	-3.77136	1.33391	-2.8273	0.00469425	0.0540344
99065	fgenesh3_pg.34__71	protein	69.1759	-3.55339	1.25706	-2.82675	0.00470232	0.0540558
127987	estExt_fgenesh3_pg.C_3540002	subtilisin-like protein	126.185	-2.80703	0.993042	-2.8267	0.00470308	0.0540558
93978	fgenesh3_pg.76__22	alpha beta-hydrolase	125.25	-2.31353	0.818831	-2.82541	0.00472207	0.0542338
100565	fgenesh3_pg.31__62	predicted protein	29.9768	-4.39113	1.55453	-2.82473	0.00473205	0.0543083
105036	fgenesh3_pg.6__124	alpha beta-hydrolase	48.5179	-3.42422	1.21241	-2.82432	0.00473818	0.0543383
93958	fgenesh3_pg.76__2	#NAME?	15.8449	-4.08466	1.44711	-2.82263	0.0047632	0.0545849
93765	fgenesh3_pg.141__44	protein	120.099	-1.7877	0.633639	-2.82132	0.00478265	0.0547311
101908	fgenesh3_pg.125__32	protein	73.8507	-2.95034	1.04574	-2.8213	0.00478301	0.0547311
50772	e_gw1.85.3.1	p-loop containing nucleoside triphosphate hydrolase protein	132.088	-2.39334	0.848668	-2.82012	0.00480059	0.0548917
93170	fgenesh3_pg.11__97	protein	18.8705	-5.19812	1.84503	-2.81735	0.00484211	0.0553256
60997	e_gw1.12.39.1	fad-binding domain-containing protein	13.1823	-5.28493	1.87721	-2.81531	0.00487307	0.0556384
45979	e_gw1.69.54.1	hypothetical protein FOMPIDRAFT_1025361	239.62	-1.87452	0.665926	-2.81491	0.00487911	0.0556499
125901	estExt_fgenesh3_pg.C_290017	predicted protein	137.085	-1.58988	0.564836	-2.81477	0.00488126	0.0556499
94621	fgenesh3_pg.33__19	protein	97.2153	2.45374	0.872047	2.81377	0.00489645	0.0557822
103800	fgenesh3_pg.12__20	predicted protein	44.7697	-3.43169	1.21993	-2.81302	0.00490781	0.0558049
100392	fgenesh3_pg.19__71	protein	135.057	1.87195	0.665509	2.81281	0.00491112	0.0558049
99086	fgenesh3_pg.34__92	protein	170.371	-2.13942	0.760626	-2.81271	0.00491265	0.0558049
89956	fgenesh3_pm.194__4	fad dependent oxidoreductase	96.4464	-2.96823	1.0553	-2.81269	0.00491285	0.0558049
126706	estExt_fgenesh3_pg.C_180097	glycoside hydrolase family 85 protein	235.642	-2.2568	0.802584	-2.81192	0.00492474	0.055899
120867	estExt_Genewise1.C_320040	aldo keto reductase	27.4247	-2.79237	0.993817	-2.80974	0.00495811	0.0562367
96309	fgenesh3_pg.202__16	protein	56.9679	-3.08705	1.09901	-2.80893	0.00497072	0.0563083
121793	estExt_Genewise1.C_720043	tpr-like protein	457.353	-1.29518	0.461132	-2.80869	0.00497441	0.0563083
95053	fgenesh3_pg.126__34	protein	236.623	-2.46865	0.879009	-2.80844	0.00497817	0.0563083
93117	fgenesh3_pg.11__44	protein	204.857	-2.05671	0.732391	-2.80821	0.00498172	0.0563083
113325	estExt_Genewise1Plus.C_1230007	kinase-like protein	194.438	-1.90801	0.679454	-2.80816	0.00498259	0.0563083
53342	e_gw1.87.3.1	polyketide synthase	175.896	-2.84033	1.01165	-2.80763	0.00499068	0.0563587
94320	fgenesh3_pg.193__11	protein	121.107	2.90271	1.0343	2.80644	0.00500928	0.0564929
109366	estExt_Genewise1Plus.C_17100001	glycoside hydrolase family 13 protein	96.8942	-2.96693	1.05726	-2.80625	0.00501215	0.0564929
104244	fgenesh3_pg.35__7	protein	34.8515	-4.19585	1.49523	-2.80617	0.00501349	0.0564929
89994	fgenesh3_pm.77__4	trapp complex subunit trs31	61.3665	-2.61735	0.932871	-2.80569	0.00502083	0.0565345
125321	estExt_Genewise1.C_4550004	mfs sugar transporter	542.185	2.18856	0.780154	2.80529	0.00502708	0.0565558
49005	e_gw1.237.20.1	general amino acid permease 1	59.9301	-3.99991	1.42594	-2.8051	0.00503002	0.0565558
18999	gw1.190.2.1	btb poz domain-containing protein 1	50.5027	-2.83311	1.0102	-2.8045	0.0050394	0.0566203
103833	fgenesh3_pg.12__53	cysteine proteinase	59.0724	-3.11319	1.11033	-2.80385	0.00504972	0.0566365
126573	estExt_fgenesh3_pg.C_900043	cytochrome p450	24.2706	-3.83476	1.3677	-2.80381	0.00505034	0.0566365
58034	e_gw1.227.1.1	protein	119.104	-2.23824	0.798311	-2.80371	0.00505181	0.0566365
99202	fgenesh3_pg.159__27	protein	23.1334	-4.06688	1.45126	-2.80231	0.0050738	0.056842
107743	estExt_fgenesh3_pm.C_340007	enoyl- hydratase	123.443	-2.5009	0.892634	-2.80171	0.0050833	0.0568987
35803	gw1.61.115.1	general substrate transporter	752.08	-4.91844	1.75563	-2.80152	0.0050862	0.0568987
130255	estExt_fgenesh3_pg.C_100065	protein	48.574	-2.83733	1.01292	-2.80113	0.00509236	0.0569265
115028	estExt_Genewise1Plus.C_420112	aldo keto reductase	622.862	-2.05888	0.735132	-2.80069	0.00509937	0.0569637
94575	fgenesh3_pg.110__20	protein	48.9571	-3.70869	1.32485	-2.79932	0.00512107	0.057165
63521	e_gw1.219.1.1	phosphoketolase	165.905	-2.17705	0.7779	-2.79863	0.00513199	0.0572457
115571	estExt_Genewise1Plus.C_40249	hexose transporter	2268.76	-1.59805	0.571249	-2.79746	0.00515057	0.0574116
93130	fgenesh3_pg.11__57	protein	49.5088	-3.9013	1.39485	-2.79693	0.0051591	0.0574654
129530	estExt_fgenesh3_pg.C_280060	predicted protein	491.384	-1.73078	0.618988	-2.79614	0.00517163	0.0575636
90922	fgenesh3_pg.29__30	mfs general substrate transporter	41.5674	-3.85419	1.38005	-2.79279	0.00522557	0.0581223
87416	fgenesh3_kg.127__4__3666582:1	predicted protein	135.806	1.72876	0.619113	2.79233	0.00523305	0.0581637
91358	fgenesh3_pg.1__103	protein	29.2727	-3.38612	1.21353	-2.79031	0.00526568	0.0584845
90674	fgenesh3_pm.122__3	protein	48.0112	-4.03017	1.44454	-2.78993	0.00527197	0.0585125
99954	fgenesh3_pg.158__17	protein	80.0136	-2.75338	0.987816	-2.78735	0.00531419	0.058909
101865	fgenesh3_pg.214__14	protein	64.2798	-2.78661	0.999775	-2.78724	0.00531591	0.058909
104982	fgenesh3_pg.6__70	protein	985.068	-2.18161	0.782772	-2.78704	0.00531926	0.058909
130085	estExt_fgenesh3_pg.C_60102	acid protease	1478.83	-2.7614	0.99088	-2.78681	0.0053229	0.058909
32664	gw1.44.113.1	protein	772.018	1.92684	0.691546	2.78628	0.00533162	0.0589635
102374	fgenesh3_pg.23__14	protein	231.646	-1.90942	0.685493	-2.78547	0.00534501	0.0590694
94609	fgenesh3_pg.33__7	protein	31.6575	-4.88397	1.75412	-2.78429	0.00536448	0.0592267
59117	e_gw1.100.13.1	predicted protein	138.459	1.47199	0.528706	2.78415	0.00536689	0.0592267
94612	fgenesh3_pg.33__10	predicted protein	108.94	-2.52463	0.907079	-2.78325	0.00538166	0.0593267
47972	e_gw1.43.37.1	polysaccharide lyase family 14 protein	150.047	1.50115	0.539372	2.78314	0.0053836	0.0593267
98739	fgenesh3_pg.269__7	protein	32.9611	-3.64723	1.31082	-2.7824	0.00539587	0.059399
122213	estExt_Genewise1.C_910026	delta-1-pyrroline-5-carboxylate dehydrogenase	1381.28	-1.98822	0.7146	-2.78228	0.00539782	0.059399
124745	estExt_Genewise1.C_4880001	manganese superoxide dismutase	942.821	-2.04685	0.735902	-2.78141	0.00541225	0.0594437
45887	e_gw1.60.83.1	phosphotransferase enzyme family protein	22.4641	-4.37391	1.57262	-2.78129	0.00541431	0.0594437
111145	estExt_Genewise1Plus.C_1430065	glutamic oxaloacetic transaminase aat1	2957.3	1.64194	0.590373	2.78119	0.00541604	0.0594437
126296	estExt_fgenesh3_pg.C_480064	splicing factor cc1-like protein	4199.61	-1.61371	0.58025	-2.78106	0.00541811	0.0594437
129920	estExt_fgenesh3_pg.C_2290004	hypothetical protein FOMPIDRAFT_1026203	25.3833	-4.62044	1.6615	-2.78089	0.00542105	0.0594437
128215	estExt_fgenesh3_pg.C_70213	hypothetical protein BN946_scf184907.g10	157.769	2.23223	0.80291	2.78017	0.00543308	0.0595082
125235	estExt_Genewise1.C_1460045	nadh dehydrogenase 24 kd subunit	580.522	1.21994	0.438817	2.78008	0.0054346	0.0595082
101746	fgenesh3_pg.17__123	predicted protein	37.8279	-4.89226	1.76007	-2.77958	0.0054429	0.059557
102422	fgenesh3_pg.23__62	protein	23.9432	-3.50936	1.26316	-2.77825	0.00546526	0.0597204
62176	e_gw1.52.85.1	4-hydroxybenzoate polyprenyl transferase	38.4304	-3.85979	1.3893	-2.77823	0.00546554	0.0597204
43588	e_gw1.39.32.1	sterol esterase from carbohydrate esterase family ce10	3127.19	-1.88612	0.679076	-2.77749	0.00547811	0.0598156
104756	fgenesh3_pg.195__8	protein	24.2359	-5.95013	2.14402	-2.77522	0.00551644	0.0601917
45026	e_gw1.89.77.1	aryl-alcohol dehydrogenase	46.9313	-3.52303	1.26984	-2.77439	0.00553046	0.0602903
104726	fgenesh3_pg.161__22	---NA---	21.3857	-5.20071	1.87465	-2.77423	0.00553325	0.0602903
27048	gw1.2.42.1	phosphoenolpyruvate pyruvate domain-containing protein	90.6003	-3.51225	1.26723	-2.7716	0.00557824	0.0607378
88662	fgenesh3_pm.58__3	translation elongation factor 2	350.882	-2.65251	0.957241	-2.771	0.00558851	0.0607695
129578	estExt_fgenesh3_pg.C_830030	conidial development protein fluffy	38.4757	-2.87852	1.03884	-2.77089	0.00559039	0.0607695
96865	fgenesh3_pg.147__30	mfs general substrate transporter	1023.73	-2.47867	0.894589	-2.77074	0.00559291	0.0607695
106008	fgenesh3_pg.59__82	predicted protein	128.584	2.77141	1.00063	2.76966	0.00561148	0.0609285
127911	estExt_fgenesh3_pg.C_1450033	nad -binding protein	5117.18	-1.51792	0.548424	-2.76778	0.00564388	0.0612375
95423	fgenesh3_pg.478__2	protein	46.9432	-2.97643	1.07551	-2.76746	0.00564956	0.0612563
57719	e_gw1.144.63.1	cytochrome p450	26.0208	-3.73093	1.3484	-2.76693	0.00565861	0.0613115
29770	gw1.90.40.1	pin domain-like protein	70.5225	-3.26372	1.17999	-2.76588	0.00567695	0.0614672
110807	estExt_Genewise1Plus.C_840032	ras gtpase-activating protein	2379.1	-1.58764	0.574943	-2.76138	0.00575574	0.0622389
111022	estExt_Genewise1Plus.C_160135	h+ nucleoside cotransporter	229.759	1.76156	0.637954	2.76127	0.00575778	0.0622389
95666	fgenesh3_pg.30__82	predicted protein	18.2931	-5.08686	1.84231	-2.76113	0.00576026	0.0622389
97715	fgenesh3_pg.65__36	mfs general substrate transporter	53.024	-2.6309	0.953304	-2.75977	0.00578421	0.0624125
95532	fgenesh3_pg.56__50	protein	52.267	-3.14479	1.13963	-2.75949	0.00578924	0.0624125
102330	fgenesh3_pg.49__53	protein	50.7137	-3.01123	1.09124	-2.75945	0.00578987	0.0624125
104651	fgenesh3_pg.45__93	protein	26.9106	-4.06236	1.47229	-2.75922	0.00579402	0.0624125
113524	estExt_Genewise1Plus.C_680062	fst3 transcription factor	1400.53	-1.83599	0.665434	-2.75908	0.00579645	0.0624125
62199	e_gw1.52.84.1	4-hydroxybenzoate polyprenyl transferase	45.4012	-3.31863	1.20311	-2.75836	0.00580916	0.062506
94071	fgenesh3_pg.14__47	predicted protein	364.56	-1.37499	0.498725	-2.75701	0.00583333	0.0627225
98421	fgenesh3_pg.167__6	protein	37.4162	-3.4292	1.24392	-2.75677	0.00583757	0.0627245
35786	gw1.92.61.1	predicted protein	540.288	-1.8448	0.669508	-2.75545	0.00586108	0.0629335
106237	fgenesh3_pg.73__32	acetyl- synthetase-like protein	128.495	-2.90653	1.05566	-2.75329	0.0058999	0.0633066
98453	fgenesh3_pg.274__4	glycoside hydrolase family 5 protein	101.08	-2.35273	0.854598	-2.75302	0.00590485	0.0633159
100745	fgenesh3_pg.21__98	carbohydrate esterase family 8 protein	38.1981	-3.02008	1.09724	-2.75244	0.00591529	0.0633839
101833	fgenesh3_pg.259__9	protein	47.9569	-3.17401	1.15355	-2.75151	0.00593213	0.063473
105526	fgenesh3_pg.151__27	protein	108.111	-2.10374	0.764639	-2.75128	0.00593622	0.063473
25234	gw1.119.32.1	endosome protein	14.5154	-5.92079	2.15212	-2.75114	0.00593885	0.063473
129095	estExt_fgenesh3_pg.C_170040	hypothetical protein FOMPIDRAFT_1115195	498.992	-1.94398	0.706626	-2.75108	0.00593997	0.063473
126814	estExt_fgenesh3_pg.C_30102	predicted protein	137.945	-2.65908	0.967	-2.74983	0.00596269	0.0636719
103051	fgenesh3_pg.93__6	protein	62.7883	-2.4861	0.904258	-2.74932	0.00597188	0.0637261
99735	fgenesh3_pg.55__33	predicted protein	25.3787	-4.30994	1.56788	-2.7489	0.00597953	0.0637639
24469	gw1.126.17.1	protein	20.3947	-5.24639	1.91018	-2.74654	0.00602284	0.0641816
105516	fgenesh3_pg.151__17	protein	21.4422	-4.34249	1.58186	-2.74518	0.0060477	0.0644022
130457	estExt_fgenesh3_pg.C_470049	protein	79.4922	-2.44931	0.892678	-2.74377	0.00607374	0.0646351
119638	estExt_Genewise1.C_1760022	adenylosuccinate synthetase	1969.88	-2.14611	0.782404	-2.74297	0.00608865	0.0647493
62858	e_gw1.146.1.1	snf2 chromatin remodeling protein	262.586	-1.34194	0.489568	-2.74108	0.00612379	0.0650784
103042	fgenesh3_pg.28__77	protein	104.541	-3.44302	1.25652	-2.74012	0.00614162	0.0652232
127046	estExt_fgenesh3_pg.C_1100006	glycoside hydrolase family 51 protein	1949.08	-1.68082	0.613707	-2.73879	0.0061665	0.0654056
129063	estExt_fgenesh3_pg.C_1440037	hypothetical 60s ribosomal protein l17	1522.66	1.57807	0.576243	2.73855	0.00617116	0.0654056
106545	fgenesh3_pg.47__88	predicted protein	119.886	-3.01201	1.09986	-2.73853	0.00617145	0.0654056
106801	fgenesh3_pg.88__18	protein	93.5629	-2.35255	0.859343	-2.73761	0.00618874	0.065544
43311	e_gw1.8.93.1	coatomer subunit delta	458.314	1.2469	0.455675	2.73639	0.00621179	0.0657099
48112	e_gw1.119.79.1	molybdopterin binding oxidoreductase	126.332	-2.24236	0.819516	-2.7362	0.00621541	0.0657099
96612	fgenesh3_pg.74__58	protein	188.288	-2.93634	1.07318	-2.73611	0.00621712	0.0657099
126867	estExt_fgenesh3_pg.C_140037	atypical pikk trrap protein kinase	1009.76	-1.18881	0.434582	-2.73552	0.00622825	0.0657827
61056	e_gw1.116.47.1	aldo keto reductase	111.015	-2.33138	0.852344	-2.73526	0.00623309	0.065789
90115	fgenesh3_pm.50__22	calcium activated cation channel	215.436	-2.41536	0.883172	-2.73486	0.0062406	0.0658235
99580	fgenesh3_pg.191__23	protein	92.8926	-2.84496	1.04038	-2.73455	0.0062466	0.0658419
96619	fgenesh3_pg.74__65	protein	71.7217	-3.32702	1.21712	-2.73351	0.0062663	0.0659053
100784	fgenesh3_pg.113__5	protein	47.2421	-3.30458	1.20904	-2.73322	0.00627181	0.0659053
126334	estExt_fgenesh3_pg.C_1840002	dnase i-like protein	84.3768	-2.65149	0.970119	-2.73316	0.00627303	0.0659053
92511	fgenesh3_pg.408__1	sphingomyelin phosphodiesterase	46.7105	-2.201	0.805298	-2.73315	0.00627314	0.0659053
57033	e_gw1.40.33.1	plp-dependent transferase	76.1317	-2.71288	0.992596	-2.73311	0.00627387	0.0659053
117759	estExt_Genewise1.C_260011	polyketide synthase	94.4124	-3.13056	1.14582	-2.73215	0.00629223	0.0660528
98000	fgenesh3_pg.189__5	protein	45.4483	-3.55834	1.30254	-2.73185	0.00629805	0.0660528
94248	fgenesh3_pg.43__42	predicted protein	144.617	-2.18512	0.799911	-2.73171	0.00630069	0.0660528
92914	fgenesh3_pg.99__10	phospholipid-translocating p-type atpase	75.2013	-2.31143	0.846266	-2.73132	0.00630809	0.0660555
94494	fgenesh3_pg.22__69	duf726-domain-containing protein	450.004	-1.95009	0.713991	-2.73125	0.00630946	0.0660555
97576	fgenesh3_pg.200__22	predicted protein	42.4583	-3.5985	1.31776	-2.73078	0.00631851	0.0660891
126795	estExt_fgenesh3_pg.C_30055	predicted protein	174.344	-1.73198	0.634316	-2.73046	0.00632451	0.0660891
124653	estExt_Genewise1.C_570051	fmn-dependent alpha-hydroxy acid dehydrogenase	317.866	-2.16275	0.792107	-2.73038	0.00632607	0.0660891
105225	fgenesh3_pg.203__6	protein	92.8546	-3.06355	1.1221	-2.73019	0.00632972	0.0660891
129159	estExt_fgenesh3_pg.C_440023	predicted protein	111.872	-2.31518	0.848564	-2.72836	0.0063651	0.0664138
99062	fgenesh3_pg.34__68	protein	70.8544	-3.26435	1.19671	-2.72777	0.00637648	0.0664809
47367	e_gw1.3.168.1	nitrate reductase	44.6631	-3.6882	1.35227	-2.72741	0.00638342	0.0664809
103915	fgenesh3_pg.12__135	protein	44.6742	-4.35076	1.59523	-2.72736	0.0063844	0.0664809
50989	e_gw1.202.17.1	mannose-6-phosphate isomerase	54.2775	-2.63972	0.967988	-2.72702	0.00639087	0.0665037
89031	fgenesh3_pm.254__7	aldo keto reductase	23.2294	-4.15859	1.52555	-2.72596	0.00641155	0.0666741
45726	e_gw1.168.24.1	proliferating cell nuclear antigen	394.305	1.86267	0.683418	2.72553	0.00641989	0.0666755
102718	fgenesh3_pg.42__93	glycoside hydrolase family 71 protein	98.2476	-2.52816	0.927591	-2.72551	0.00642028	0.0666755
106649	fgenesh3_pg.97__53	predicted protein	114.247	-2.11024	0.774537	-2.72451	0.00643962	0.0668315
129306	estExt_fgenesh3_pg.C_230026	subtilisin-like protein	1386.58	-1.95257	0.716785	-2.72407	0.00644825	0.0668763
129010	estExt_fgenesh3_pg.C_2530008	3-oxoacid -transferase	5892.79	1.32982	0.488326	2.72322	0.00646498	0.0669959
124972	estExt_Genewise1.C_1880004	fad nad-p-binding domain-containing protein	257.953	-1.8505	0.679617	-2.72286	0.00647189	0.0669959
99210	fgenesh3_pg.159__35	protein	27.5257	-4.48011	1.6454	-2.72282	0.00647274	0.0669959
126456	estExt_fgenesh3_pg.C_6850003	protein	23.8755	-4.77427	1.75396	-2.72199	0.00648896	0.0670768
53242	e_gw1.189.5.1	apc amino acid permease	98.5038	-2.90094	1.06575	-2.72198	0.00648921	0.0670768
105697	fgenesh3_pg.10__5	protein	49.1577	-3.41758	1.25634	-2.72028	0.00652272	0.0673412
100893	fgenesh3_pg.27__65	predicted protein	98.2123	-2.69508	0.99075	-2.72024	0.00652348	0.0673412
37517	gw1.373.7.1	peptidyl-trna hydrolase domain protein	1077.55	-2.28878	0.841491	-2.71991	0.00652997	0.0673634
127883	estExt_fgenesh3_pg.C_1350014	acid protease	928.854	1.75332	0.64483	2.71904	0.00654718	0.067496
97580	fgenesh3_pg.200__26	protein	29.9339	-3.33238	1.22639	-2.71721	0.00658343	0.0678246
103667	fgenesh3_pg.153__19	apolipoprotein n-acyltransferase	55.781	-3.62798	1.33539	-2.71679	0.00659192	0.0678649
126487	estExt_fgenesh3_pg.C_820038	fad dependent oxidoreductase	150.979	-2.62566	0.966533	-2.71658	0.00659609	0.0678649
100185	fgenesh3_pg.2__83	predicted protein	16.3941	-5.38553	1.98276	-2.71617	0.00660413	0.0679025
21309	gw1.107.11.1	protein	3507.06	-1.84917	0.680902	-2.71577	0.00661226	0.0679411
129796	estExt_fgenesh3_pg.C_120086	protein	62.1912	-2.54157	0.936575	-2.71369	0.00665383	0.0683175
61646	e_gw1.367.1.1	mfs general substrate transporter	28.4666	-3.80326	1.40161	-2.7135	0.00665771	0.0683175
39602	gw1.2.98.1	amidase signature enzyme	280.243	-2.52842	0.932031	-2.7128	0.00667165	0.0683953
93921	fgenesh3_pg.3__141	protein	54.7597	-3.40952	1.25688	-2.71268	0.00667411	0.0683953
47983	e_gw1.43.32.1	#NAME?	39.8339	-2.53174	0.933428	-2.7123	0.00668182	0.0684291
39411	gw1.210.58.1	pescadillo-family protein	419.441	1.4212	0.524373	2.71028	0.00672262	0.0687665
129419	estExt_fgenesh3_pg.C_420064	protein	251.407	-2.08398	0.768933	-2.71023	0.00672364	0.0687665
103798	fgenesh3_pg.12__18	predicted protein	99.4192	-2.49558	0.921076	-2.70942	0.00674004	0.0688888
47155	e_gw1.258.39.1	phosphatidylserine synthase	487.614	1.74304	0.643681	2.70793	0.00677045	0.0691186
59412	e_gw1.171.33.1	hypothetical protein CERSUDRAFT_118460	50.4387	-2.93896	1.08535	-2.70784	0.00677227	0.0691186
99990	fgenesh3_pg.36__18	predicted protein	27.3018	-4.42677	1.63491	-2.70766	0.0067759	0.0691186
61939	e_gw1.120.20.1	predicted protein	39.639	-3.22019	1.18956	-2.70705	0.00678842	0.0692008
129782	estExt_fgenesh3_pg.C_120045	protein	27.8507	-4.44526	1.64227	-2.70678	0.00679389	0.0692111
94247	fgenesh3_pg.43__41	predicted protein	64.3704	-3.30943	1.22302	-2.70595	0.00681085	0.0693052
100268	fgenesh3_pg.2__166	protein	19.4602	-4.85273	1.79339	-2.70589	0.00681207	0.0693052
32324	gw1.27.115.1	duf1479-domain-containing protein	130.831	-2.19668	0.81206	-2.70507	0.00682898	0.0694003
105781	fgenesh3_pg.10__89	protein	12.0789	-3.78787	1.40038	-2.70489	0.00683278	0.0694003
61491	e_gw1.35.10.1	phenylacetyl- ligase	39.9179	-3.66572	1.35527	-2.70479	0.00683484	0.0694003
128231	estExt_fgenesh3_pg.C_1670003	onanonoxo-7-onima-8-eninoihtemlysoneda	276.525	1.61686	0.597854	2.70444	0.00684195	0.069427
94002	fgenesh3_pg.76__46	predicted protein	312.604	1.69532	0.627115	2.70337	0.0068641	0.0696062
118926	estExt_Genewise1.C_30189	aldehyde dehydrogenase	1061.52	-1.52193	0.563103	-2.70276	0.00687673	0.0696854
105306	fgenesh3_pg.339__3	protein	63.8059	-3.31991	1.22844	-2.70255	0.0068809	0.0696854
98054	fgenesh3_pg.107__41	protein	119.768	-3.479	1.28742	-2.7023	0.00688613	0.0696886
98371	fgenesh3_pg.7__212	protein	56.1599	-3.55162	1.31439	-2.7021	0.0068902	0.0696886
130347	estExt_fgenesh3_pg.C_2080014	family taurine dioxygenase	38.488	-3.95667	1.46622	-2.69855	0.00696412	0.0703544
86878	fgenesh3_kg.18__8__3666197:1	0	240.813	1.95885	0.725902	2.69851	0.0069651	0.0703544
93709	fgenesh3_pg.258__6	cytochrome p450	60.976	-4.0542	1.50257	-2.69818	0.00697198	0.070378
127410	estExt_fgenesh3_pg.C_710013	btb poz domain protein btb2	2304.48	-1.47216	0.545813	-2.69719	0.00699283	0.0705425
129290	estExt_fgenesh3_pg.C_490035	haloacid type ii	155.476	-2.64885	0.982253	-2.6967	0.00700296	0.0705987
130250	estExt_fgenesh3_pg.C_100031	fad binding domain-containing protein	53.9332	-3.15896	1.17206	-2.69523	0.007034	0.0708656
97708	fgenesh3_pg.65__29	protein	54.3415	-3.22295	1.19601	-2.69475	0.00704419	0.0709222
129603	estExt_fgenesh3_pg.C_28520001	protein	442.541	-2.54052	0.943247	-2.69338	0.00707321	0.0711681
86906	fgenesh3_kg.3__4__3667955:1	#NAME?	2213.41	1.31357	0.487777	2.69297	0.00708196	0.07121
119702	estExt_Genewise1.C_160045	hypothetical protein CERSUDRAFT_119125	71.9266	-3.44574	1.27973	-2.69255	0.0070907	0.0712364
111957	estExt_Genewise1Plus.C_250033	#NAME?	448.1	-1.62043	0.601895	-2.69221	0.00709798	0.0712364
94810	fgenesh3_pg.186__30	protein	900.954	-2.35913	0.87642	-2.69178	0.00710727	0.0712364
96939	fgenesh3_pg.13__2	p-loop containing nucleoside triphosphate hydrolase protein	787.808	-4.03174	1.49783	-2.69171	0.00710857	0.0712364
45702	e_gw1.168.23.1	acetamidase formamidase	18.4442	-4.1439	1.53956	-2.69162	0.00711061	0.0712364
56828	e_gw1.27.31.1	protein	109.525	-3.09892	1.15135	-2.69155	0.00711215	0.0712364
92540	fgenesh3_pg.129__25	protein	157.287	-2.17466	0.808307	-2.69039	0.00713684	0.0713676
114095	estExt_Genewise1Plus.C_90191	chloride channel	204.955	-1.95275	0.725866	-2.69024	0.00714015	0.0713676
110836	estExt_Genewise1Plus.C_620017	acetylornithine deacetylase	32.7958	-3.68652	1.37037	-2.69016	0.00714179	0.0713676
104839	fgenesh3_pg.52__40	protein	116.248	-3.14583	1.16942	-2.69007	0.00714367	0.0713676
88853	fgenesh3_pm.5__42	protein	147.482	2.21183	0.822488	2.6892	0.00716243	0.071509
113259	estExt_Genewise1Plus.C_2660015	mfs general substrate transporter	294.12	-2.42399	0.901662	-2.68836	0.00718038	0.071642
100136	fgenesh3_pg.2__34	protein	127.037	-2.64753	0.985173	-2.68738	0.00720151	0.0718067
96456	fgenesh3_pg.5__103	protein	93.4724	-2.30811	0.85906	-2.68678	0.00721437	0.0718616
102844	fgenesh3_pg.79__48	root hair defective 3 gtp-binding partial	131.648	-2.48636	0.925492	-2.68653	0.00721993	0.0718616
127799	estExt_fgenesh3_pg.C_130035	predicted protein	73.1038	-2.56632	0.955272	-2.68648	0.00722092	0.0718616
130074	estExt_fgenesh3_pg.C_60073	transmembrane protein	62.0882	-3.07309	1.14429	-2.68557	0.00724052	0.071995
53707	e_gw1.7.62.1	kinase-like protein	57.2087	-2.94253	1.09574	-2.68543	0.00724361	0.071995
95930	fgenesh3_pg.391__4	long-chain-fatty-acid- -ligase	374.926	1.15554	0.430383	2.6849	0.00725505	0.0720625
59956	e_gw1.83.11.1	predicted protein	3564.3	-2.1512	0.801519	-2.68391	0.0072767	0.0722313
46052	e_gw1.224.11.1	acyl- oxidase	57.3771	-3.12152	1.16318	-2.6836	0.00728348	0.0722524
44168	e_gw1.20.172.1	a1pp-domain-containing protein	71.8946	-2.6065	0.972127	-2.68123	0.00733517	0.0727077
121861	estExt_Genewise1.C_1500062	alpha beta-hydrolase	186.447	1.94357	0.724925	2.68107	0.00733876	0.0727077
129726	estExt_fgenesh3_pg.C_1270041	p-loop containing nucleoside triphosphate hydrolase protein	105.519	-2.71152	1.0115	-2.6807	0.00734687	0.0727415
105613	fgenesh3_pg.255__10	protein	108.974	-2.81266	1.04933	-2.68044	0.00735252	0.072751
118883	estExt_Genewise1.C_30061	spry-domain-containing protein	992.983	-2.15045	0.802812	-2.67865	0.00739202	0.0730952
127478	estExt_fgenesh3_pg.C_960036	protein	64.3189	-3.45726	1.291	-2.67797	0.00740702	0.0731928
118479	estExt_Genewise1.C_110018	#NAME?	3327.37	-1.9825	0.740352	-2.67777	0.00741133	0.0731928
103594	fgenesh3_pg.4__206	cytochrome p450	346.261	1.74796	0.652898	2.67723	0.0074233	0.0732539
127241	estExt_fgenesh3_pg.C_160081	phytanoyl- dioxygenase	1565.86	-1.70819	0.638134	-2.67686	0.0074316	0.0732539
128843	estExt_fgenesh3_pg.C_210078	cytochrome c oxidase subunit viic	492.259	-1.71951	0.642362	-2.67685	0.0074317	0.0732539
130016	estExt_fgenesh3_pg.C_1740011	ccl1 lectin	112.632	-1.85786	0.69412	-2.67657	0.00743793	0.0732688
122895	estExt_Genewise1.C_2040022	cndp dipeptidase	1726.56	-1.25071	0.467462	-2.67555	0.00746077	0.0734169
128618	estExt_fgenesh3_pg.C_680029	protein	3940.26	1.65058	0.616932	2.67547	0.00746243	0.0734169
101423	fgenesh3_pg.63__42	protein	65.7554	-3.06771	1.14688	-2.67484	0.00747659	0.0735096
96246	fgenesh3_pg.2642__1	predicted protein	45.7899	-3.20816	1.19956	-2.67445	0.00748528	0.0735483
126517	estExt_fgenesh3_pg.C_2790006	predicted protein	1755.27	-1.64226	0.614134	-2.67411	0.00749284	0.073576
97265	fgenesh3_pg.15__55	protein	27.3499	-3.30533	1.23636	-2.67344	0.00750771	0.0736754
63314	e_gw1.173.15.1	amino acid transporter	52.4963	-2.5454	0.952439	-2.67251	0.00752865	0.0738341
103073	fgenesh3_pg.93__28	predicted protein	88.5183	-3.01723	1.12912	-2.67219	0.00753581	0.0738544
128528	estExt_fgenesh3_pg.C_610044	immunomodulatory protein	110.263	-2.61247	0.977769	-2.67187	0.007543	0.0738544
101794	fgenesh3_pg.102__5	polyketide synthase	63.2892	-2.938	1.09964	-2.67178	0.00754501	0.0738544
64132	e_gw1.47.23.1	p-loop containing nucleoside triphosphate hydrolase protein	61.4504	-2.66625	0.998131	-2.67125	0.007557	0.0739251
58844	e_gw1.23.21.1	udp-glucose gdp-mannose dehydrogenase	567.635	1.53159	0.573422	2.67097	0.00756321	0.0739392
41141	gw1.86.84.1	nad-p-binding protein	153.181	-2.57703	0.965093	-2.67024	0.00757963	0.0740118
60605	e_gw1.127.12.1	hypothetical protein FOMPIDRAFT_1053965	67.7047	-3.83697	1.43695	-2.67022	0.00758018	0.0740118
96161	fgenesh3_pg.212__25	sca7-domain-containing protein	42.6507	-2.8761	1.07743	-2.6694	0.00759872	0.07412
29398	gw1.219.23.1	plasma-membrane proton-efflux p-type atpase	102.372	-2.8577	1.07064	-2.66915	0.00760443	0.07412
126607	estExt_fgenesh3_pg.C_110101	iron permease ftr1	199.647	-1.7226	0.645388	-2.66909	0.0076056	0.07412
97530	fgenesh3_pg.94__37	protein	111.228	-2.20765	0.827646	-2.66739	0.00764435	0.0744507
128556	estExt_fgenesh3_pg.C_1420002	glycosyltransferase family 2 protein	87.5759	3.1663	1.18738	2.66663	0.00766156	0.0745715
51899	e_gw1.13.49.1	protein	217.501	-1.88059	0.705417	-2.66593	0.00767759	0.0746359
96466	fgenesh3_pg.5__113	predicted protein	72.5928	-2.6833	1.00652	-2.66592	0.0076778	0.0746359
54060	e_gw1.240.2.1	acetyl- synthetase-like protein	21.4432	-3.20133	1.20094	-2.66569	0.00768305	0.0746402
103701	fgenesh3_pg.101__12	protein	219.888	-2.20183	0.826179	-2.66508	0.00769698	0.0746657
101925	fgenesh3_pg.44__6	protein kinase subdomain-containing protein pkl cak fmp29	101.635	-3.04687	1.14329	-2.665	0.00769875	0.0746657
105566	fgenesh3_pg.138__23	acyl- desaturase	39.8636	-2.91396	1.09344	-2.66494	0.00770013	0.0746657
117968	estExt_Genewise1.C_7880001	carboxyl transferase	352.264	-2.14432	0.804862	-2.6642	0.00771707	0.0747832
90548	fgenesh3_pm.6__13	glutamate-cysteine ligase catalytic subunit	1227.15	-2.1343	0.801418	-2.66316	0.00774108	0.0749575
51006	e_gw1.154.15.1	transcriptional factor b3	71.9056	-3.14203	1.17992	-2.66292	0.00774665	0.0749575
129143	estExt_fgenesh3_pg.C_1250005	protein	540.427	-1.9552	0.734267	-2.66279	0.00774955	0.0749575
104293	fgenesh3_pg.35__56	protein	56.7532	-2.95834	1.11135	-2.66194	0.00776927	0.0751013
106063	fgenesh3_pg.2995__1	predicted protein	877.179	-2.39962	0.901687	-2.66125	0.0077851	0.0751901
93165	fgenesh3_pg.11__92	predicted protein	14.1756	-4.95654	1.86258	-2.66112	0.00778815	0.0751901
39459	gw1.20.211.1	d-xylulose 5-phosphate d-fructose 6-phosphate phosphoketolase	29.7397	-2.78071	1.04528	-2.66026	0.00780799	0.0752936
90532	fgenesh3_pm.188__1	glycosyltransferase family 2 protein	522.112	-2.08195	0.782656	-2.66011	0.00781162	0.0752936
129520	estExt_fgenesh3_pg.C_280024	eukaryotic translation initiation factor 3	1986.34	1.38805	0.521891	2.65965	0.00782208	0.0752936
124638	estExt_Genewise1.C_570021	mitochondrial processing peptidase beta subunit	4134.48	1.30352	0.490154	2.6594	0.00782798	0.0752936
48576	e_gw1.264.2.1	protein	29.3511	-4.25546	1.60035	-2.65907	0.00783564	0.0752936
114720	estExt_Genewise1Plus.C_490039	catalase	6479.75	-2.16717	0.815017	-2.65904	0.00783626	0.0752936
106991	estExt_fgenesh3_pm.C_890007	peptidase s10 serine carboxypeptidase	1358.2	-1.50208	0.564935	-2.65886	0.00784048	0.0752936
129856	estExt_fgenesh3_pg.C_1550019	ribonuclease iii	125.743	-2.83811	1.06743	-2.65883	0.00784129	0.0752936
99100	fgenesh3_pg.67__2	predicted protein	31.7176	-3.07579	1.15685	-2.65877	0.00784257	0.0752936
90712	fgenesh3_pm.66__6	phospholipid methyltransferase	557.832	2.18841	0.823167	2.65853	0.00784824	0.0752952
99392	fgenesh3_pg.123__15	protein	25.3997	-3.94873	1.48541	-2.65835	0.00785246	0.0752952
58134	e_gw1.1649.2.1	escrt-ii complex vps25 subunit	419.969	-2.78177	1.04693	-2.65708	0.00788214	0.0755118
94893	fgenesh3_pg.226__2	protein	35.323	-3.14936	1.18538	-2.65683	0.00788797	0.0755118
128370	estExt_fgenesh3_pg.C_720067	hypothetical protein BN946_scf184961.g12	22.5032	-4.05029	1.52452	-2.65676	0.00788966	0.0755118
53554	e_gw1.7.31.1	predicted protein	731.507	-2.94844	1.11028	-2.65559	0.0079169	0.0756738
25735	gw1.79.39.1	predicted protein	30.8465	-3.47403	1.30821	-2.65555	0.00791786	0.0756738
51989	e_gw1.32.68.1	phospholipid methyltransferase	424.966	2.13897	0.805513	2.65541	0.00792122	0.0756738
108099	estExt_fgenesh3_pm.C_930004	glycerol dehydrogenase	479.525	-2.20202	0.82937	-2.65505	0.00792971	0.0757083
63886	e_gw1.73.4.1	transcriptional regulatory protein pro-1	85.1192	-2.82005	1.06272	-2.65361	0.00796368	0.0759839
48738	e_gw1.283.6.1	clavaminate synthase-like protein	70.6626	-2.69218	1.01462	-2.6534	0.00796855	0.0759839
98274	fgenesh3_pg.7__115	arm repeat-containing protein	157.776	2.10335	0.792776	2.65315	0.00797446	0.0759839
100417	fgenesh3_pg.19__96	protein	110.572	-2.42899	0.915568	-2.65299	0.00797819	0.0759839
98372	fgenesh3_pg.7__213	protein	30.2172	-3.61807	1.36399	-2.65256	0.0079884	0.0760345
111320	estExt_Genewise1Plus.C_300123	ser thr protein phosphatase	312.668	1.41044	0.531996	2.65123	0.00802004	0.0762887
90019	fgenesh3_pm.100__9	ef tu gtp binding domain-containing protein	450.929	-1.89065	0.713232	-2.65081	0.00802978	0.0763346
129087	estExt_fgenesh3_pg.C_170026	hypothetical protein PHACADRAFT_250355	678.874	1.75522	0.662292	2.65022	0.00804398	0.0764227
102317	fgenesh3_pg.49__40	predicted protein	68.0746	-2.9016	1.09546	-2.64875	0.00807893	0.0767078
106235	fgenesh3_pg.73__30	ctd kinase subunit gamma	21.7523	-3.54856	1.34036	-2.64747	0.0081097	0.0769515
116517	estExt_Genewise1Plus.C_1640017	cyclopropane-fatty-acyl-phospholipid synthase	48.9663	-3.27131	1.23573	-2.64727	0.00811453	0.0769515
112179	estExt_Genewise1Plus.C_150047	cytochrome p450	125.314	-2.81586	1.06406	-2.64633	0.00813712	0.0770869
122948	estExt_Genewise1.C_2360014	voltage-dependent ion-selective channel	1532.76	1.33177	0.503264	2.64626	0.00813875	0.0770869
24214	gw1.10.43.1	alpha beta-hydrolase	34.1702	-3.98089	1.50502	-2.64507	0.00816744	0.0773115
100369	fgenesh3_pg.19__48	protein	51.4191	-2.4692	0.93382	-2.6442	0.00818853	0.0774638
91385	fgenesh3_pg.1__130	protein	94.4852	-2.20003	0.832318	-2.64326	0.00821127	0.0776316
92615	fgenesh3_pg.124__5	fad nad -binding domain-containing protein	78.7916	-2.21182	0.836878	-2.64294	0.00821885	0.0776325
99147	fgenesh3_pg.67__49	protein	46.8197	-2.09614	0.793143	-2.64283	0.00822161	0.0776325
99131	fgenesh3_pg.67__33	alpha beta-hydrolase	633.837	-1.91341	0.724088	-2.6425	0.00822958	0.0776325
95366	fgenesh3_pg.804__1	phosphatases ii	322.933	-1.83111	0.692967	-2.64243	0.0082314	0.0776325
105767	fgenesh3_pg.10__75	protein	56.9734	-3.15135	1.19318	-2.64114	0.00826281	0.0778814
129420	estExt_fgenesh3_pg.C_420065	predicted protein	84.4484	-2.264	0.85763	-2.63984	0.00829456	0.0781332
103705	fgenesh3_pg.101__16	metallo-beta-lactamase superfamily protein	52.5373	-2.62415	0.994368	-2.63901	0.00831487	0.0781478
105041	fgenesh3_pg.6__129	protein	93.7517	-2.79063	1.05747	-2.63897	0.00831575	0.0781478
116475	estExt_Genewise1Plus.C_750065	cytochrome c peroxidase	513.839	1.44086	0.54604	2.63875	0.00832119	0.0781478
47498	e_gw1.76.14.1	cytosine-purine partial	10.9592	-4.49715	1.70432	-2.63868	0.00832291	0.0781478
100128	fgenesh3_pg.2__26	protein	38.2088	-7.90236	2.99484	-2.63865	0.00832361	0.0781478
106793	fgenesh3_pg.88__10	protein	19.1204	-4.65827	1.76547	-2.63854	0.00832636	0.0781478
94606	fgenesh3_pg.33__4	carbohydrate esterase family 16 protein	77.8085	-3.05223	1.15688	-2.63833	0.00833152	0.078149
110287	estExt_Genewise1Plus.C_140064	px domain-containing protein	182.939	-2.37787	0.901912	-2.63648	0.0083772	0.0784517
106445	fgenesh3_pg.104__48	predicted protein	25.5232	-4.52752	1.7173	-2.63642	0.00837865	0.0784517
45704	e_gw1.168.15.1	acid protease	446.713	-2.72696	1.03435	-2.6364	0.00837897	0.0784517
51001	e_gw1.154.21.1	protein	22.7631	-4.21485	1.59908	-2.63579	0.00839421	0.0784901
101966	fgenesh3_pg.44__47	protein	135.151	-2.93091	1.11199	-2.63573	0.00839563	0.0784901
93431	fgenesh3_pg.41__83	heterokaryon incompatibility protein het-c	95.3288	-2.98237	1.13156	-2.63562	0.00839826	0.0784901
51751	e_gw1.117.16.1	enoyl- hydratase	24.1187	-3.14202	1.19246	-2.63491	0.00841595	0.078608
128122	estExt_fgenesh3_pg.C_870021	predicted protein	110.391	-2.27707	0.864327	-2.6345	0.0084262	0.0786564
46315	e_gw1.90.19.1	sure-like protein	136.055	-2.00582	0.761791	-2.63303	0.0084628	0.0789505
98847	fgenesh3_pg.197__15	protein	58.8633	-3.01565	1.14566	-2.63225	0.00848223	0.0790842
98392	fgenesh3_pg.182__13	ypk2p	19.8986	-3.41547	1.29771	-2.63192	0.0084904	0.0791128
129288	estExt_fgenesh3_pg.C_490016	protein	82.9724	-2.76884	1.05216	-2.63158	0.00849882	0.0791436
129974	estExt_fgenesh3_pg.C_450056	histidine kinase	1713.75	-2.0543	0.780838	-2.63089	0.00851628	0.0792319
92917	fgenesh3_pg.99__13	protein	47.4098	-2.71059	1.03033	-2.6308	0.00851852	0.0792319
94522	fgenesh3_pg.22__97	fad nad-p-binding domain-containing protein	454.76	-2.00036	0.76053	-2.63022	0.00853293	0.0793184
89252	fgenesh3_pm.7__33	protein	163.955	-2.40049	0.912786	-2.62986	0.00854212	0.0793563
99906	fgenesh3_pg.222__9	amidase signature enzyme	1050.33	-2.7318	1.03893	-2.62944	0.0085526	0.0794061
101340	fgenesh3_pg.81__44	protein	124.266	-2.55401	0.971585	-2.6287	0.00857115	0.0795306
100774	fgenesh3_pg.523__4	peptidase c15 pyroglutamyl peptidase i-like protein	66.7087	-3.43259	1.30592	-2.62849	0.00857644	0.0795322
128389	estExt_fgenesh3_pg.C_1500046	predicted protein	777.724	1.39925	0.532444	2.62799	0.00858921	0.07956
111211	estExt_Genewise1Plus.C_560071	atp-dependent metallopeptidase hfl	1074.16	1.20246	0.457563	2.62797	0.0085897	0.07956
48698	e_gw1.186.2.1	pre-mrna-splicing factor rse1	79.867	-2.17957	0.829444	-2.62775	0.0085952	0.0795633
94578	fgenesh3_pg.110__23	predicted protein	11.8669	-4.05929	1.54549	-2.62653	0.00862606	0.0797948
51537	e_gw1.46.59.1	hypothetical wd-repeat protein	13.2452	-5.08741	1.93729	-2.62605	0.00863822	0.0797948
100148	fgenesh3_pg.2__46	protein	46.2641	-3.10725	1.18324	-2.62604	0.00863837	0.0797948
130218	estExt_fgenesh3_pg.C_1380030	protein	264.43	-1.80151	0.686043	-2.62595	0.0086408	0.0797948
52038	e_gw1.32.144.1	urea transporter	48.4555	-3.46911	1.32137	-2.62538	0.00865524	0.0798807
98989	fgenesh3_pg.245__12	protein	89.5506	-3.24316	1.23554	-2.62489	0.0086677	0.079948
93893	fgenesh3_pg.3__113	protein	29.1382	-3.48328	1.32724	-2.62447	0.0086785	0.0799788
103378	fgenesh3_pg.185__18	protein	71.6377	-2.59397	0.988422	-2.62435	0.00868135	0.0799788
104324	fgenesh3_pg.35__87	protein	102.199	-2.68655	1.02395	-2.62371	0.00869787	0.0800834
57301	e_gw1.233.18.1	acid protease	677.798	-1.90236	0.725143	-2.62342	0.00870514	0.0800909
125662	estExt_Genewise1.C_240103	ubiquitin-conjugating enzyme	746.855	-1.58475	0.604112	-2.62327	0.00870901	0.0800909
106795	fgenesh3_pg.88__12	protein	29.314	-4.14221	1.57953	-2.62243	0.00873041	0.08024
103351	fgenesh3_pg.134__33	protein	68.0227	-2.77829	1.0599	-2.62126	0.00876043	0.0803672
96530	fgenesh3_pg.5__177	protein	33.2905	-3.21276	1.22571	-2.62114	0.00876364	0.0803672
91709	fgenesh3_pg.78__44	protein	217.262	-1.8788	0.716792	-2.62112	0.00876418	0.0803672
114584	estExt_Genewise1Plus.C_380063	ph-domain-containing protein	187.471	-2.14228	0.817323	-2.62109	0.00876497	0.0803672
95076	fgenesh3_pg.176__14	protein	47.5249	-2.53668	0.968211	-2.61997	0.00879375	0.0805834
97943	fgenesh3_pg.98__7	protein	261.103	-2.40135	0.917887	-2.61617	0.00889217	0.0814371
104001	fgenesh3_pg.116__31	protein	26.9298	-4.44726	1.70108	-2.61437	0.00893923	0.0818198
52496	e_gw1.94.22.1	fad nad -binding domain-containing protein	11.5593	-4.85324	1.85679	-2.61378	0.00895461	0.0818754
128075	estExt_fgenesh3_pg.C_1600017	predicted protein	31.9571	-2.77828	1.06295	-2.61373	0.00895587	0.0818754
128547	estExt_fgenesh3_pg.C_1910004	protein	48.6545	-3.91339	1.49813	-2.61217	0.00899682	0.0822013
59685	e_gw1.50.76.1	pr-1-like protein	135.002	-2.1582	0.826353	-2.61172	0.00900874	0.0822146
124055	estExt_Genewise1.C_830071	ras-related gtp binding a	232.385	-1.44044	0.55153	-2.61172	0.00900887	0.0822146
45759	e_gw1.124.63.1	mfs general substrate transporter	129.268	-2.57031	0.984262	-2.6114	0.00901712	0.0822415
128103	estExt_fgenesh3_pg.C_1070023	nadh-ubiquinone oxidoreductase	615.993	1.41078	0.54028	2.61119	0.00902274	0.0822443
62411	e_gw1.6.43.1	general amidase	494.714	-2.2104	0.846649	-2.61076	0.00903405	0.0822578
100814	fgenesh3_pg.113__35	predicted protein	22.3243	-4.10609	1.57277	-2.61073	0.00903483	0.0822578
111533	estExt_Genewise1Plus.C_510071	amp dependent ligase	94.2218	-2.29472	0.879205	-2.60999	0.00905442	0.0823878
48285	e_gw1.22.194.1	phosphatidylserine synthase	394.548	2.01551	0.772441	2.60927	0.00907353	0.0825132
93465	fgenesh3_pg.18__10	0	259.805	-2.61964	1.00407	-2.60902	0.0090802	0.0825255
117989	estExt_Genewise1.C_890042	arm repeat-containing protein	407.833	-1.96884	0.75485	-2.60826	0.00910041	0.0826607
127496	estExt_fgenesh3_pg.C_510018	#NAME?	408.55	-2.32069	0.889994	-2.60754	0.00911959	0.0827865
106425	fgenesh3_pg.104__28	protein	33.732	-3.55147	1.36238	-2.60681	0.00913914	0.0828972
124586	estExt_Genewise1.C_1550011	40s ribosomal protein s7	3040.68	1.38064	0.529653	2.60668	0.00914248	0.0828972
93827	fgenesh3_pg.3__47	protein	23.383	-4.10809	1.57719	-2.60469	0.00919582	0.0833321
126621	estExt_fgenesh3_pg.C_370010	protein	59.6298	-2.66852	1.02469	-2.60421	0.00920856	0.0833963
93750	fgenesh3_pg.141__29	protein	46.875	-3.22676	1.23915	-2.60402	0.00921366	0.0833963
128425	estExt_fgenesh3_pg.C_670028	glycoside hydrolase family 5 protein	1634.92	-1.92773	0.740427	-2.60354	0.00922673	0.0834658
97049	fgenesh3_pg.13__112	#NAME?	195.324	2.26326	0.869429	2.60316	0.0092368	0.0835083
95242	fgenesh3_pg.16__103	px-domain-containing protein	74.9631	-2.83178	1.08802	-2.60269	0.00924966	0.0835334
103712	fgenesh3_pg.101__23	predicted protein	222.152	2.7608	1.06076	2.60266	0.00925036	0.0835334
60903	e_gw1.12.7.1	duf917-domain-containing protein	206.78	-2.13254	0.819608	-2.6019	0.00927077	0.083669
118314	estExt_Genewise1.C_820037	fad dependent oxidoreductase	68.0913	-3.00713	1.15627	-2.6007	0.00930327	0.0838724
130458	estExt_fgenesh3_pg.C_470051	amino acid transporter	115.879	-2.23184	0.858179	-2.60067	0.00930413	0.0838724
31820	gw1.86.53.1	dnase i-like protein	46.9747	-3.66841	1.41117	-2.59955	0.00933462	0.0840984
103382	fgenesh3_pg.185__22	predicted protein	248.897	1.83418	0.705778	2.59881	0.00935489	0.0842034
116889	estExt_Genewise1Plus.C_730068	heat shock protein	1659.28	1.40071	0.538999	2.59872	0.00935714	0.0842034
99852	fgenesh3_pg.68__23	protein	19.5954	-4.59534	1.76858	-2.59833	0.00936795	0.0842518
47818	e_gw1.14.242.1	brix-domain-containing protein	134.197	-1.98542	0.764444	-2.59721	0.00939832	0.084468
46580	e_gw1.131.21.1	protein	38.9405	-3.78391	1.457	-2.59705	0.00940288	0.084468
106414	fgenesh3_pg.104__17	protein	962.454	-1.97865	0.762093	-2.59633	0.00942256	0.0845957
126190	estExt_fgenesh3_pg.C_1120035	tetraspannin domain protein	1277.62	1.24397	0.479521	2.5942	0.00948112	0.0850718
115491	estExt_Genewise1Plus.C_40084	60s ribosomal protein l30	793.422	1.1995	0.462412	2.594	0.00948656	0.0850718
55496	e_gw1.55.85.1	aryl-alcohol oxidase-like protein	50.0905	-2.77168	1.06871	-2.59348	0.00950111	0.0851121
100932	fgenesh3_pg.27__104	protein	98.0948	-2.86328	1.10405	-2.59344	0.00950203	0.0851121
102357	fgenesh3_pg.49__80	predicted protein	55.8731	-3.27223	1.26192	-2.59305	0.00951296	0.0851538
99563	fgenesh3_pg.191__6	protein	15.8282	-3.66082	1.41187	-2.59288	0.00951768	0.0851538
116221	estExt_Genewise1Plus.C_520038	mitochondrial carrier	892.824	-1.80196	0.6951	-2.59238	0.00953144	0.0852277
129910	estExt_fgenesh3_pg.C_1980009	lim-domain-containing protein	23.9028	-3.35316	1.29407	-2.59118	0.00956487	0.0854774
104241	fgenesh3_pg.35__4	protein	29.3185	-3.55526	1.37235	-2.59065	0.00957954	0.0855311
92386	fgenesh3_pg.92__18	serine carboxypeptidase	76.1705	-2.51364	0.97033	-2.5905	0.00958362	0.0855311
46679	e_gw1.41.22.1	glycoside hydrolase family 47 protein	1669.67	-1.58368	0.611407	-2.59021	0.00959164	0.0855311
95386	fgenesh3_pg.143__20	predicted protein	10.4836	-5.59497	2.16017	-2.59006	0.00959582	0.0855311
120911	estExt_Genewise1.C_150033	protein	586.826	1.52544	0.58898	2.58997	0.00959846	0.0855311
105831	fgenesh3_pg.10__139	protein	109.765	-2.45273	0.947327	-2.58911	0.00962256	0.0856834
106128	fgenesh3_pg.208__15	protein	87.0422	-2.06779	0.798695	-2.58896	0.0096266	0.0856834
101910	fgenesh3_pg.125__34	protein	91.3397	-2.17941	0.841961	-2.58849	0.00963974	0.0857511
109561	estExt_Genewise1Plus.C_600052	ubiquitin	56.7172	-2.19438	0.848066	-2.58751	0.00966729	0.0859458
59317	e_gw1.42.9.1	sphingomyelin phosphodiesterase	362.524	-1.63826	0.633189	-2.58731	0.00967271	0.0859458
90983	fgenesh3_pg.29__91	predicted protein	34.9859	-3.30113	1.27622	-2.58665	0.00969127	0.0860614
100388	fgenesh3_pg.19__67	predicted protein	15.1366	-4.22651	1.63418	-2.58633	0.00970045	0.0860936
106447	fgenesh3_pg.104__50	protein	99.6692	-3.25998	1.2608	-2.58564	0.00971988	0.0862166
99567	fgenesh3_pg.191__10	protein	61.3067	-2.44458	0.945546	-2.58536	0.00972766	0.0862364
47127	e_gw1.179.17.1	protein	118.416	-2.18208	0.844539	-2.58375	0.00977334	0.0865918
105988	fgenesh3_pg.59__62	predicted protein	23.4693	-4.09837	1.5869	-2.58263	0.00980514	0.0868239
123830	estExt_Genewise1.C_790076	eukaryotic polypeptide chain release factor 3	881.623	-1.4706	0.569465	-2.58242	0.00981112	0.0868273
26829	gw1.944.2.1	protein	850.8	1.48745	0.576359	2.58076	0.00985832	0.0871095
126322	estExt_fgenesh3_pg.C_890034	udp-xylose synthase	1133.15	1.2277	0.475738	2.58063	0.00986207	0.0871095
99579	fgenesh3_pg.191__22	protein	26.976	-4.65901	1.8054	-2.58059	0.00986314	0.0871095
46778	e_gw1.18.94.1	oxalate decarboxylase	1853.12	-2.18722	0.847594	-2.58051	0.00986548	0.0871095
123580	estExt_Genewise1.C_770062	carbohydrate esterase family 4 protein	2347.47	1.68376	0.652584	2.58014	0.00987599	0.0871526
123435	estExt_Genewise1.C_490010	alcohol dehydrogenase	128.496	-2.4503	0.949824	-2.57974	0.00988734	0.0871603
29102	gw1.83.29.1	p-loop containing nucleoside triphosphate hydrolase protein	201.934	-2.3004	0.891726	-2.57972	0.00988809	0.0871603
97092	fgenesh3_pg.242__2	protein	87.8285	-3.10006	1.20227	-2.57852	0.0099225	0.0874095
100280	fgenesh3_pg.2__178	predicted protein	37.1702	-3.59796	1.39545	-2.57834	0.00992764	0.0874095
111621	estExt_Genewise1Plus.C_2120002	mfs general substrate transporter	54.0728	-2.7567	1.06961	-2.57729	0.00995782	0.0876254
87849	fgenesh3_pm.48__17	nad -binding protein	108.843	-1.90057	0.737527	-2.57695	0.00996753	0.0876611
95331	fgenesh3_pg.103__22	protein	29.723	-4.24551	1.64767	-2.57667	0.00997558	0.0876822
89125	fgenesh3_pm.121__2	family s53 protease	157.183	-2.86271	1.11153	-2.57547	0.0100105	0.0879041
112859	estExt_Genewise1Plus.C_1820038	aldo keto reductase	699.017	-1.33009	0.516469	-2.57535	0.0100139	0.0879041
107393	estExt_fgenesh3_pm.C_300020	rna-binding domain-containing protein	276.428	1.40803	0.546852	2.5748	0.0100299	0.0879041
127982	estExt_fgenesh3_pg.C_1090054	rna-binding domain-containing protein	1439.27	1.47469	0.572753	2.57474	0.0100315	0.0879041
89343	fgenesh3_pm.72__12	aldo keto reductase	40.6273	-2.83393	1.1007	-2.57467	0.0100335	0.0879041
101901	fgenesh3_pg.125__25	protein	12.3021	-5.49095	2.13279	-2.57454	0.0100374	0.0879041
55754	e_gw1.222.36.1	ace1 transcription factor	55.6128	-3.31373	1.28723	-2.57432	0.0100438	0.0879041
102239	fgenesh3_pg.118__48	tpr-like protein	74.6905	-1.99767	0.776047	-2.57417	0.0100481	0.0879041
130186	estExt_fgenesh3_pg.C_750068	protein	135.062	-1.95139	0.758106	-2.57404	0.0100519	0.0879041
127875	estExt_fgenesh3_pg.C_150086	protein	148.563	-2.17115	0.843638	-2.57356	0.0100659	0.0879355
62058	e_gw1.174.9.1	salicylate hydroxylase	112.464	2.64853	1.02924	2.57328	0.0100739	0.0879355
36768	gw1.138.44.1	aminodeoxychorismate lyase	39.6912	-2.8202	1.09609	-2.57296	0.0100833	0.0879355
129190	estExt_fgenesh3_pg.C_1560020	nad-dependent formate dehydrogenase	7498.07	-1.61903	0.629305	-2.57273	0.0100899	0.0879355
126655	estExt_fgenesh3_pg.C_410064	major facilitator superfamily transporter	149.363	-1.53801	0.597827	-2.57266	0.010092	0.0879355
111385	estExt_Genewise1Plus.C_710057	nadh dehydrogenase 24 kd subunit	592.594	1.30367	0.506742	2.57265	0.0100924	0.0879355
32625	gw1.192.5.1	fad nad -binding domain-containing protein	50.8039	-3.07254	1.19435	-2.57255	0.0100951	0.0879355
121188	estExt_Genewise1.C_650014	nadh-ubiquinone oxidoreductase	529.201	1.40119	0.544752	2.57216	0.0101066	0.0879766
127178	estExt_fgenesh3_pg.C_1760019	serine threonine protein kinase	88.6821	-2.34074	0.910083	-2.572	0.0101112	0.0879766
103276	fgenesh3_pg.70__52	protein	60.7785	-3.33852	1.29825	-2.57156	0.0101242	0.0880032
93371	fgenesh3_pg.41__23	protein	33.9479	-3.55998	1.38439	-2.57151	0.0101256	0.0880032
87716	fgenesh3_pm.1__70	cytochrome p450 oxidoreductase	1656.67	1.29063	0.502033	2.5708	0.0101464	0.0880968
106242	fgenesh3_pg.73__37	protein	73.9549	-3.1106	1.20999	-2.57075	0.0101478	0.0880968
104968	fgenesh3_pg.6__56	predicted protein	17.7603	-3.8912	1.51379	-2.57051	0.010155	0.0881104
99858	fgenesh3_pg.68__29	protein	1141.57	-2.24308	0.873236	-2.5687	0.010208	0.0885209
98025	fgenesh3_pg.107__12	mfs general substrate transporter	28.8877	-3.36673	1.31091	-2.56825	0.0102214	0.0885877
99516	fgenesh3_pg.61__72	protein	181.555	-1.52896	0.595412	-2.5679	0.0102318	0.088619
88779	fgenesh3_pm.85__11	mitochondrial import inner membrane translocase	1023.32	1.92208	0.748549	2.56774	0.0102365	0.088619
96139	fgenesh3_pg.212__3	protein	17.1683	-4.27215	1.66435	-2.56685	0.0102627	0.0887961
121982	estExt_Genewise1.C_2660004	opt oligopeptide transporter	195.385	-1.94191	0.756737	-2.56616	0.0102833	0.0888798
91180	fgenesh3_pg.8__182	glutamine synthetase guanido kinase	210.253	1.44092	0.561514	2.56614	0.0102838	0.0888798
128901	estExt_fgenesh3_pg.C_400029	protein	829.874	-2.34013	0.912096	-2.56566	0.0102981	0.0889535
105558	fgenesh3_pg.138__15	protein	51.2992	-3.5579	1.38709	-2.56501	0.0103173	0.0890618
94557	fgenesh3_pg.110__2	glycoside hydrolase family 51 protein	362.724	-1.75509	0.684285	-2.56485	0.0103221	0.0890618
128686	estExt_fgenesh3_pg.C_20075	protein	213.962	-2.01854	0.787819	-2.56219	0.0104015	0.0896966
98911	fgenesh3_pg.72__57	phosphomevalonate kinase	196.175	1.50332	0.587069	2.56072	0.0104456	0.0899927
60937	e_gw1.12.25.1	phosphatases ii	73.0442	-2.44838	0.956151	-2.56066	0.0104474	0.0899927
123455	estExt_Genewise1.C_490042	antiviral helicase	941.563	-1.78043	0.695462	-2.56006	0.0104653	0.0900814
104747	fgenesh3_pg.553__1	protein	367.77	-1.57818	0.616505	-2.55988	0.0104708	0.0900814
118922	estExt_Genewise1.C_30185	ras-domain-containing protein	74.0258	3.12319	1.22012	2.55974	0.0104751	0.0900814
99058	fgenesh3_pg.34__64	nad p-binding protein	71.7061	-2.92549	1.14302	-2.55944	0.010484	0.0901076
63848	e_gw1.73.15.1	ketopantoate hydroxymethyltransferase	18.1514	-3.69532	1.44439	-2.55839	0.0105158	0.0903309
64303	e_gw1.97.33.1	sodium hydrogen partial	17.4454	-5.18499	2.02719	-2.55772	0.010536	0.0904415
60091	e_gw1.166.47.1	mfs general substrate transporter	879.931	-2.46918	0.965435	-2.55758	0.0105403	0.0904415
48548	e_gw1.33.33.1	carbohydrate esterase family 16 protein	72.3907	-3.07916	1.20432	-2.55677	0.010565	0.0906033
97981	fgenesh3_pg.98__45	protein	145.618	-2.54759	0.996572	-2.55635	0.0105776	0.0906607
121561	estExt_Genewise1.C_70204	glyoxylate dehydrogenase	3104.78	1.79628	0.702893	2.55556	0.0106018	0.0908182
97251	fgenesh3_pg.15__41	predicted protein	453.889	1.36309	0.533718	2.55394	0.010651	0.0911893
91286	fgenesh3_pg.1__31	protein	179.713	-2.28392	0.894533	-2.55319	0.010674	0.091336
60196	e_gw1.185.62.1	trapp complex subunit bet5	64.2658	-2.11251	0.827993	-2.55137	0.0107301	0.0917548
92731	fgenesh3_pg.60__57	protein	7.70174	-5.44323	2.13351	-2.5513	0.0107321
94409	fgenesh3_pg.762__1	predicted protein	31.0666	-2.36684	0.92773	-2.55122	0.0107348	0.0917548
128220	estExt_fgenesh3_pg.C_1820011	predicted protein	1224.57	-1.87363	0.734509	-2.55086	0.0107456	0.0917561
97190	fgenesh3_pg.32__89	predicted protein	37.8306	-2.43024	0.952727	-2.55083	0.0107468	0.0917561
96649	fgenesh3_pg.25__19	protein	51.4921	-3.0974	1.21466	-2.55002	0.0107718	0.0918877
93192	fgenesh3_pg.11__119	protein	226.1	-1.94094	0.761218	-2.54978	0.0107792	0.0918877
95524	fgenesh3_pg.56__42	protein	116.806	2.38978	0.937275	2.54971	0.0107812	0.0918877
105132	fgenesh3_pg.95__40	protein	59.9431	-2.74125	1.07519	-2.54956	0.0107859	0.0918877
58979	e_gw1.77.49.1	nad -binding protein	730.788	-1.76971	0.694817	-2.54702	0.0108648	0.092509
102728	fgenesh3_pg.42__103	fkbp-type peptidyl-prolyl	513.214	1.5254	0.599009	2.54654	0.0108796	0.0925839
113898	estExt_Genewise1Plus.C_210104	elongation factor g mitochondrial	1087.43	1.37561	0.540308	2.54598	0.0108971	0.0926534
126387	estExt_fgenesh3_pg.C_920013	hypothetical protein FOMPIDRAFT_1024595	314.059	-1.61678	0.635087	-2.54576	0.010904	0.0926534
128216	estExt_fgenesh3_pg.C_1820006	nad-binding protein	115.118	-1.74892	0.687008	-2.54571	0.0109057	0.0926534
89515	fgenesh3_pm.91__6	nad-p-binding protein	17.4604	-3.89017	1.52848	-2.54512	0.0109239	0.0927193
108488	estExt_Genewise1Plus.C_290089	cytidine deaminase	143.791	-1.784	0.70096	-2.54508	0.0109254	0.0927193
91266	fgenesh3_pg.1__11	polyamine transporter	10.6625	-4.10303	1.61234	-2.54477	0.0109351	0.0927511
98160	fgenesh3_pg.7__1	protein	15.7703	-3.93077	1.54477	-2.54456	0.0109416	0.0927552
124677	estExt_Genewise1.C_350048	heat shock protein	1839.85	1.25311	0.492593	2.54391	0.010962	0.0928773
104407	fgenesh3_pg.1613__1	protein	33.7478	-4.19352	1.64897	-2.54312	0.0109868	0.0930369
51331	e_gw1.74.15.1	cysteine proteinase	90.7372	-2.71937	1.06954	-2.54256	0.0110042	0.0931336
106025	fgenesh3_pg.219__15	protein	583.386	1.33001	0.523263	2.54176	0.0110295	0.0932961
116622	estExt_Genewise1Plus.C_100093	p-loop containing nucleoside triphosphate hydrolase protein	410.989	-2.31309	0.910278	-2.54108	0.011051	0.0934271
54558	e_gw1.245.14.1	protein	127.802	-2.28553	0.899623	-2.54054	0.011068	0.0935202
129546	estExt_fgenesh3_pg.C_930030	hypothetical protein BOTBODRAFT_425046	35.9532	-2.99679	1.17992	-2.53984	0.0110905	0.0936519
24550	gw1.28.32.1	predicted protein	64.0714	-2.83943	1.11803	-2.53967	0.0110957	0.0936519
119298	estExt_Genewise1.C_220074	37s ribosomal protein mitochondrial	376.291	1.5099	0.594582	2.53944	0.011103	0.093663
111738	estExt_Genewise1Plus.C_3610001	inosine guanosine and	30.8819	-2.79857	1.10222	-2.53903	0.0111161	0.0936885
94799	fgenesh3_pg.186__19	protein	48.0375	-2.42503	0.955125	-2.53896	0.0111181	0.0936885
120367	estExt_Genewise1.C_3870003	heat shock protein 60	2295.93	1.3047	0.51414	2.53763	0.0111605	0.0939941
56148	e_gw1.19.36.1	rho gtpase-activating protein 39 isoform 2	252.334	-1.22885	0.484493	-2.53636	0.0112013	0.0942868
32671	gw1.200.27.1	protein	35.1699	-3.94622	1.55647	-2.53537	0.0112329	0.0945012
100517	fgenesh3_pg.31__14	protein	54.3454	-2.81996	1.11237	-2.5351	0.0112414	0.094522
90937	fgenesh3_pg.29__45	protein	17.9432	-4.15102	1.63794	-2.5343	0.0112672	0.094687
113640	estExt_Genewise1Plus.C_20105	opt oligopeptide transporter	129.036	-2.28477	0.901879	-2.53335	0.0112979	0.0947457
24119	gw1.54.46.1	alpha beta-hydrolase	12.7421	-3.93417	1.55298	-2.5333	0.0112993	0.0947457
105108	fgenesh3_pg.95__16	protein	81.8189	-2.19513	0.866514	-2.53329	0.0112997	0.0947457
48480	e_gw1.33.36.1	#NAME?	12.3167	-4.14258	1.63544	-2.53301	0.0113088	0.0947457
45962	e_gw1.69.47.1	glycoside hydrolase family 30 protein	78.1749	-2.73901	1.08133	-2.53299	0.0113093	0.0947457
95388	fgenesh3_pg.143__22	predicted protein	10.2162	-5.19369	2.05045	-2.53295	0.0113108	0.0947457
126723	estExt_fgenesh3_pg.C_1480015	protein	33.0171	-4.26536	1.68434	-2.53236	0.0113299	0.0948539
99709	fgenesh3_pg.55__7	5-oxoprolinase	29.9119	-2.80342	1.10803	-2.53009	0.0114033	0.0954171
119737	estExt_Genewise1.C_160093	guanine nucleotide binding protein beta subunit	3237.91	1.14039	0.450853	2.5294	0.0114259	0.095536
91232	fgenesh3_pg.39__50	protein	51.1623	-2.66136	1.05224	-2.52922	0.0114316	0.095536
100226	fgenesh3_pg.2__124	protein	336.217	1.30755	0.517005	2.52909	0.011436	0.095536
108338	estExt_fgenesh3_pm.C_1460001	succinate dehydrogenase	494.319	1.58253	0.626173	2.5273	0.0114942	0.0958539
99551	fgenesh3_pg.606__1	predicted protein	78.0325	-1.7803	0.704451	-2.52721	0.0114972	0.0958539
91254	fgenesh3_pg.558__1	protein	40.2413	-2.8807	1.13987	-2.52721	0.0114973	0.0958539
113806	estExt_Genewise1Plus.C_310072	cytochrome b561	303.608	-2.15606	0.853154	-2.52716	0.0114988	0.0958539
91875	fgenesh3_pg.26__47	vacuolar protein sorting-associated protein 13	768.953	-1.79469	0.710215	-2.52696	0.0115053	0.0958571
106702	fgenesh3_pg.54__4	predicted protein	610.756	1.46333	0.57913	2.52677	0.0115118	0.0958596
128110	estExt_fgenesh3_pg.C_1070044	mfs general substrate transporter	83.29	-2.42195	0.958925	-2.52569	0.0115471	0.0960776
99458	fgenesh3_pg.61__14	protein	88.8397	-3.13869	1.24276	-2.52558	0.0115509	0.0960776
59334	e_gw1.235.5.1	allantoicase	128.49	-1.76216	0.697809	-2.52528	0.0115607	0.0960776
60401	e_gw1.4.128.1	glutathione s-transferase c-terminal-like protein	631.076	1.85921	0.736259	2.52521	0.0115628	0.0960776
91966	fgenesh3_pg.232__19	protein	52.5677	-3.16878	1.25504	-2.52485	0.0115749	0.0961254
102385	fgenesh3_pg.23__25	protein	64.0159	-3.82111	1.51367	-2.5244	0.0115896	0.0961254
127707	estExt_fgenesh3_pg.C_740051	predicted protein	775.355	-1.29678	0.513705	-2.52436	0.0115909	0.0961254
98600	fgenesh3_pg.276__10	predicted protein	83.5915	-2.5103	0.994498	-2.52419	0.0115967	0.0961254
44331	e_gw1.20.74.1	gmc oxidoreductase	1583.46	1.82253	0.722053	2.5241	0.0115995	0.0961254
100241	fgenesh3_pg.2__139	protein	49.8275	-3.29618	1.30635	-2.5232	0.0116294	0.0963214
104459	fgenesh3_pg.367__3	protein	21.543	-4.1008	1.62558	-2.52266	0.011647	0.0964158
128958	estExt_fgenesh3_pg.C_90146	hypothetical protein DICSQDRAFT_177995	61.873	-2.95261	1.17128	-2.52083	0.0117079	0.0968678
106037	fgenesh3_pg.220__4	protein	29.5166	-2.87735	1.14152	-2.52063	0.0117143	0.0968698
47883	e_gw1.14.358.1	glycosyltransferase family 32 protein	668.774	1.48151	0.587923	2.5199	0.0117387	0.0970195
97496	fgenesh3_pg.94__3	protein	12.8985	-4.63825	1.84095	-2.51949	0.0117524	0.0970538
102067	fgenesh3_pg.38__6	protein	88.8732	-2.26654	0.899696	-2.51923	0.0117613	0.0970538
93824	fgenesh3_pg.3__44	protein	86.5488	-2.99709	1.18969	-2.51922	0.0117616	0.0970538
128095	estExt_fgenesh3_pg.C_980047	helix-turn-helix transcription type	4037.78	1.33389	0.529716	2.51813	0.0117981	0.0972599
101070	fgenesh3_pg.9__11	protein	48.3667	-3.46768	1.3771	-2.51809	0.0117992	0.0972599
53272	e_gw1.107.6.1	aaa family atpase	66.7087	-2.54279	1.01048	-2.51642	0.0118554	0.0976336
128683	estExt_fgenesh3_pg.C_20055	protein	20.0731	-3.69305	1.46761	-2.51637	0.0118571	0.0976336
102491	fgenesh3_pg.77__2	alpha beta-hydrolase	85.0113	2.08064	0.827231	2.51518	0.0118971	0.0978888
119525	estExt_Genewise1.C_2830022	glycoside hydrolase family 18 protein	1969.2	-1.41913	0.564251	-2.51508	0.0119007	0.0978888
95756	fgenesh3_pg.71__68	protein	86.8074	-2.22462	0.884594	-2.51485	0.0119083	0.0978998
114235	estExt_Genewise1Plus.C_1440028	wd40 repeat-like protein	452.731	1.08539	0.431733	2.51404	0.0119358	0.0980732
124968	estExt_Genewise1.C_520083	ribose-5-phosphate isomerase	224.425	-1.46457	0.582616	-2.51378	0.0119444	0.0980918
129502	estExt_fgenesh3_pg.C_500051	protein	75.2378	-2.20608	0.877662	-2.51358	0.0119512	0.0980958
106680	fgenesh3_pg.231__9	protein	54.1074	-2.93687	1.16889	-2.51252	0.0119873	0.0983402
115243	estExt_Genewise1Plus.C_930039	sumo1 activating enzyme subunit	559.787	-1.33488	0.531432	-2.51185	0.0120101	0.098475
44170	e_gw1.20.11.1	amidase signature enzyme	233.824	-1.41924	0.565415	-2.51009	0.01207	0.0988838
101731	fgenesh3_pg.17__108	protein	162.545	-3.04355	1.21257	-2.51001	0.0120727	0.0988838
45770	e_gw1.124.50.1	protein	16.9806	-3.28063	1.30766	-2.50877	0.0121151	0.099179
109315	estExt_Genewise1Plus.C_1650008	predicted protein	742.124	1.36054	0.542449	2.50815	0.0121365	0.0993018
106348	fgenesh3_pg.24__57	protein	222.815	-1.59287	0.635214	-2.50761	0.012155	0.0994002
105424	fgenesh3_pg.146__6	clavaminate synthase-like protein	34.895	-4.50691	1.79809	-2.5065	0.0121934	0.0996623
50754	e_gw1.257.5.1	serine hydrolase	79.1962	1.93052	0.770323	2.50612	0.0122063	0.0997098
113137	estExt_Genewise1Plus.C_340015	cytochrome p450	126.799	-2.38386	0.951277	-2.50595	0.0122121	0.0997098
59654	e_gw1.50.134.1	phosphoadenylyl-sulfate reductase	43.9046	-2.74891	1.09712	-2.50557	0.0122255	0.0997666
43199	e_gw1.29.23.1	bromodomain and phd finger-containing protein 3	171.709	-1.93028	0.770454	-2.50537	0.0122322	0.0997684
113947	estExt_Genewise1Plus.C_270045	2-hydroxyacid dehydrogenase	45.9964	-2.82665	1.12832	-2.50517	0.0122391	0.0997727
101726	fgenesh3_pg.17__103	predicted protein	169.211	-1.64104	0.655298	-2.50427	0.0122706	0.0999641
104242	fgenesh3_pg.35__5	predicted protein	69.4684	-3.84506	1.5356	-2.50394	0.0122818	0.0999641
100659	fgenesh3_pg.21__12	protein	67.1019	-3.04808	1.21732	-2.50392	0.0122825	0.0999641
127479	estExt_fgenesh3_pg.C_960040	hypothetical protein CERSUDRAFT_112752	58.3644	-3.04964	1.21803	-2.50375	0.0122884	0.0999641
101757	fgenesh3_pg.17__134	cytochrome p450	66.7881	-3.34788	1.33769	-2.50274	0.0123236	0.100146
129041	estExt_fgenesh3_pg.C_3370004	rna-binding protein prp24	70.5817	-2.38632	0.953564	-2.50253	0.012331	0.100146
127676	estExt_fgenesh3_pg.C_50167	oxidoreductase htatip2	163.148	1.70144	0.679922	2.50241	0.0123351	0.100146
105750	fgenesh3_pg.10__58	protein	30.784	-3.59616	1.43719	-2.50222	0.0123418	0.100146
100761	fgenesh3_pg.21__114	predicted protein	44.6862	-3.28544	1.31308	-2.50208	0.0123466	0.100146
111412	estExt_Genewise1Plus.C_580001	cytochrome p450 oxidoreductase	3356.31	1.506	0.601918	2.502	0.0123495	0.100146
129934	estExt_fgenesh3_pg.C_20320001	---NA---	3448.21	1.55217	0.620421	2.5018	0.0123563	0.100149
104546	fgenesh3_pg.64__67	protein	144.639	-2.18521	0.873836	-2.5007	0.0123946	0.100407
62842	e_gw1.75.36.1	protein	1010.55	1.43472	0.573858	2.50012	0.012415	0.100448
95767	fgenesh3_pg.517__1	protein	64.2733	-2.96419	1.18564	-2.50007	0.0124169	0.100448
45439	e_gw1.92.135.1	ribosomal protein s2	289.023	1.25862	0.503446	2.50001	0.0124191	0.100448
129605	estExt_fgenesh3_pg.C_3210002	hypothetical protein GALMADRAFT_141076	41.6412	-2.79267	1.11742	-2.4992	0.0124474	0.100624
102250	fgenesh3_pg.194__3	sulfite reductase subunit beta	28.2926	-2.77932	1.11256	-2.49813	0.0124851	0.10082
95096	fgenesh3_pg.176__34	protein	34.0756	-3.23987	1.29699	-2.49799	0.01249	0.10082
45891	e_gw1.60.22.1	nitrate reductase	131.749	-2.03501	0.814667	-2.49796	0.0124911	0.10082
97423	fgenesh3_pg.145__41	aldo keto reductase	207.28	-1.87235	0.749665	-2.49758	0.0125045	0.100861
128236	estExt_fgenesh3_pg.C_1670017	predicted protein	424.317	-1.44544	0.578767	-2.49744	0.0125093	0.100861
127694	estExt_fgenesh3_pg.C_740026	predicted protein	105.615	-2.25256	0.902503	-2.4959	0.0125638	0.101208
116225	estExt_Genewise1Plus.C_520047	phospholipid-translocating p-type atpase	527.567	-1.08542	0.434891	-2.49586	0.0125654	0.101208
104232	fgenesh3_pg.57__71	protein	33.4829	-3.42695	1.37332	-2.49537	0.0125824	0.101268
92608	fgenesh3_pg.168__31	protein	84.8763	-3.09297	1.23958	-2.49518	0.0125893	0.101268
55339	e_gw1.191.6.1	apc amino acid permease	236.947	-2.37506	0.951891	-2.49509	0.0125924	0.101268
103474	fgenesh3_pg.4__86	protein	70.101	-2.71928	1.08994	-2.49489	0.0125995	0.101272
101538	fgenesh3_pg.144__3	6-phosphogluconate dehydrogenase c-terminal domain-like protein	92.8356	1.8574	0.74462	2.49443	0.012616	0.101303
101535	fgenesh3_pg.2047__1	fad dependent oxidoreductase	6.84606	-4.73672	1.89893	-2.49442	0.0126163
105009	fgenesh3_pg.6__97	protein	17.9984	-4.53975	1.81996	-2.49442	0.0126164	0.101303
106679	fgenesh3_pg.231__8	protein	17.6766	-3.99222	1.6007	-2.49405	0.0126296	0.101357
100076	fgenesh3_pg.132__21	amidase signature enzyme	68.5681	-2.40606	0.965089	-2.49309	0.0126635	0.101577
118908	estExt_Genewise1.C_30123	predicted protein	231.119	1.85651	0.744907	2.49227	0.0126928	0.101746
105213	fgenesh3_pg.106__37	predicted protein	225.553	-2.08009	0.834661	-2.49213	0.0126978	0.101746
89958	fgenesh3_pm.49__1	family taurine dioxygenase	30.5944	-3.79953	1.52501	-2.49149	0.012721	0.101879
126939	estExt_fgenesh3_pg.C_430070	cytochrome p450	88.5382	-2.12387	0.852635	-2.49095	0.0127402	0.101955
95077	fgenesh3_pg.176__15	protein	468.807	-1.68	0.674502	-2.49073	0.0127482	0.101955
103522	fgenesh3_pg.4__134	protein	20.7686	-4.21674	1.69301	-2.49067	0.0127501	0.101955
93264	fgenesh3_pg.131__31	protein	79.3519	-2.81087	1.12868	-2.4904	0.0127598	0.10198
103780	fgenesh3_pg.536__1	gmc oxidoreductase	94.8125	3.00249	1.20601	2.48961	0.0127882	0.102072
130134	estExt_fgenesh3_pg.C_860005	protein	79.4286	-2.80789	1.12786	-2.48956	0.0127901	0.102072
128265	estExt_fgenesh3_pg.C_530011	histidine kinase	1360.09	-1.66975	0.670708	-2.48953	0.0127911	0.102072
92811	fgenesh3_pg.82__55	protein	45.8205	-2.50011	1.00455	-2.48878	0.0128182	0.102233
130345	estExt_fgenesh3_pg.C_5140002	nad-p-binding protein	102.091	1.66364	0.668503	2.48861	0.0128245	0.102233
106028	fgenesh3_pg.219__18	predicted protein	395.401	-2.3307	0.936647	-2.48834	0.012834	0.102257
104463	fgenesh3_pg.367__7	predicted protein	46.0355	-2.9255	1.1761	-2.48746	0.0128658	0.102457
100600	fgenesh3_pg.139__7	protein	22.1942	-4.41311	1.77447	-2.48701	0.0128823	0.102536
109187	estExt_Genewise1Plus.C_480076	vacuolar protein sorting-associated protein 13	1130.43	-1.52002	0.611281	-2.48661	0.0128968	0.102598
98845	fgenesh3_pg.197__13	predicted protein	37.5606	-3.27584	1.31781	-2.48582	0.0129254	0.102774
100716	fgenesh3_pg.21__69	protein	124.178	1.94743	0.7837	2.48491	0.0129583	0.102983
129693	estExt_fgenesh3_pg.C_40118	hypothetical protein FOMPIDRAFT_1170552	589.136	-1.31612	0.529941	-2.48353	0.0130088	0.103331
48687	e_gw1.385.3.1	amino acid permease	88.2087	2.76507	1.11368	2.48281	0.013035	0.103437
110460	estExt_Genewise1Plus.C_430038	fmn-dependent alpha-hydroxy acid dehydrogenase	35.4589	-2.98775	1.20338	-2.4828	0.0130355	0.103437
92255	fgenesh3_pg.165__7	protein	45.7346	-3.7063	1.49315	-2.48221	0.0130572	0.103546
93954	fgenesh3_pg.560__3	dead-domain-containing protein	31.9189	-2.84594	1.14662	-2.48204	0.0130634	0.103546
108169	estExt_fgenesh3_pm.C_1270002	ubiquitinyl hydrolase	251.628	-1.76147	0.709762	-2.48177	0.0130732	0.103546
97893	fgenesh3_pg.218__4	protein	237.519	-1.62729	0.655717	-2.48169	0.013076	0.103546
108606	estExt_Genewise1Plus.C_80226	aldo keto reductase	718.381	-1.6215	0.653576	-2.48097	0.0131026	0.103703
52398	e_gw1.152.41.1	protein	23.7497	-3.27601	1.32062	-2.48067	0.0131137	0.103738
107371	estExt_fgenesh3_pm.C_560007	predicted protein	138.311	-1.58317	0.638487	-2.47957	0.0131542	0.104006
54551	e_gw1.245.5.1	mfs general substrate transporter	73.4875	-2.52588	1.01931	-2.47803	0.0132111	0.104403
105843	fgenesh3_pg.173__6	ankyrin repeat protein	60.4999	-3.34046	1.34833	-2.47748	0.0132313	0.104509
99978	fgenesh3_pg.36__6	protein	41.7095	-4.15256	1.67642	-2.47704	0.0132477	0.104548
109484	estExt_Genewise1Plus.C_1290009	mitochondrial carrier	340.141	1.38504	0.559184	2.4769	0.013253	0.104548
112190	estExt_Genewise1Plus.C_150061	protein	231.587	-1.60154	0.646642	-2.47671	0.01326	0.104548
98867	fgenesh3_pg.72__13	protein	36.0395	-2.99053	1.20752	-2.47659	0.0132644	0.104548
50700	e_gw1.187.18.1	peroxisomal biogenesis factor 2	58.4946	-2.25283	0.909705	-2.47644	0.0132699	0.104548
101870	fgenesh3_pg.1092__1	protein	116.292	2.07489	0.837997	2.47601	0.0132861	0.104622
59588	e_gw1.50.125.1	urease accessory protein	50.5409	-2.92817	1.1827	-2.47583	0.0132928	0.104622
60843	e_gw1.12.1.1	pleiotropic drug resistance abc transporter	357.134	1.36203	0.550274	2.47518	0.0133168	0.104757
91948	fgenesh3_pg.232__1	#NAME?	17.9622	-4.30042	1.73822	-2.47404	0.0133594	0.105039
129065	estExt_fgenesh3_pg.C_1440040	metalloprotease protein	25.7154	-3.2746	1.32373	-2.47376	0.0133699	0.105069
100621	fgenesh3_pg.178__2	protein	150.29	-1.89963	0.768001	-2.47347	0.0133807	0.1051
125651	estExt_Genewise1.C_240080	cytochrome p450	216.528	-2.16981	0.87771	-2.47213	0.0134311	0.105442
94213	fgenesh3_pg.43__7	protein	95.5961	-2.74476	1.11083	-2.47092	0.0134768	0.105748
99660	fgenesh3_pg.128__13	rft-1-domain-containing protein	344.775	-1.51599	0.6137	-2.47024	0.0135021	0.105853
102314	fgenesh3_pg.49__37	protein	21.8239	-4.18937	1.69616	-2.46991	0.0135147	0.105853
111255	estExt_Genewise1Plus.C_560157	predicted protein	327.297	-1.84818	0.748303	-2.46983	0.0135176	0.105853
45163	e_gw1.181.32.1	cyclic-amp phosphodiesterase	70.5657	-2.98867	1.21007	-2.46983	0.0135177	0.105853
105262	fgenesh3_pg.86__21	predicted protein	12.1336	-5.37419	2.17609	-2.46966	0.0135243	0.105853
116542	estExt_Genewise1Plus.C_1380011	mpp-like metallohydrolase	943.75	1.22724	0.497312	2.46775	0.0135966	0.106365
92716	fgenesh3_pg.60__42	heat shock protein hsp98	67.0503	-2.46844	1.00059	-2.467	0.0136252	0.106535
49311	e_gw1.16.16.1	leucyl aminopeptidase	272.679	-2.11737	0.858578	-2.46613	0.0136581	0.106738
53948	e_gw1.53.72.1	apc amino acid permease	79.4627	-2.56863	1.04167	-2.46588	0.0136677	0.106759
90716	fgenesh3_pm.66__10	p-loop containing nucleoside triphosphate hydrolase protein	90.4772	-3.01955	1.22489	-2.46517	0.0136949	0.106852
115776	estExt_Genewise1Plus.C_120161	rna helicase	307.199	-1.72884	0.70133	-2.46509	0.0136977	0.106852
122931	estExt_Genewise1.C_630040	heterotrimeric g protein alpha subunit b	2022.43	1.28553	0.521567	2.46476	0.0137106	0.106852
87359	fgenesh3_kg.100__3__3667591:1	nucleic acid-binding protein	508.637	1.34893	0.547302	2.46468	0.0137134	0.106852
101060	fgenesh3_pg.9__1	protein	77.2088	-2.39783	0.972883	-2.46467	0.013714	0.106852
93638	fgenesh3_pg.157__20	protein	33.3913	-4.07571	1.65415	-2.46393	0.0137421	0.107017
55702	e_gw1.68.38.1	rhodanese-like partial	604.269	-2.18438	0.886712	-2.46346	0.0137603	0.107105
64053	e_gw1.104.17.1	hpp family protein	11.9593	-4.57031	1.8554	-2.46325	0.0137686	0.107116
[truncated: 15,176 more rows]
